# Supplementary material for: ﻿Three new species in Tetrastemma Ehrenberg, 1828 (Nemertea, Monostilifera) from sublittoral to upper bathyal zones of the northwestern Pacific
Source: Zookeys. 2023 Feb 7;1146:135–46. doi: 10.3897/zookeys.1146.95004 (PMC10208440; doi:10.3897/zookeys.1146.95004)
Supplement: XML Treatment for Tetrastemma album [file zookeys.1146.95004-treatment1.xml]

<!DOCTYPE tp:taxon-treatment
  PUBLIC "-//TaxonX//DTD Taxonomic Treatment Publishing DTD v0 20100105//EN" "tax-treatment-NSO.dtd">
<tp:taxon-treatment xmlns:tp="http://www.plazi.org/taxpub"><tp:treatment-meta><kwd-group><label>Taxon classification</label><kwd>
                <named-content content-type="kingdom">Animalia</named-content>
              </kwd><kwd>
                <named-content content-type="order">Hoplonemertea</named-content>
              </kwd><kwd>
                <named-content content-type="family">Tetrastemmatidae</named-content>
              </kwd></kwd-group><mixed-citation publication-type="journal"><person-group><name><surname>Hookabe</surname><given-names>Natsumi</given-names></name><name><surname>Kohtsuka</surname><given-names>Hisanori</given-names></name><name><surname>Fujiwara</surname><given-names>Yoshihiro</given-names></name><name><surname>Tsuchida</surname><given-names>Shinji</given-names></name><name><surname>Ueshima</surname><given-names>Rei</given-names></name></person-group><article-title>﻿Three new species in <italic><tp:taxon-name><tp:taxon-name-part taxon-name-part-type="genus" reg="Tetrastemma">Tetrastemma</tp:taxon-name-part></tp:taxon-name></italic> Ehrenberg, 1828 (<tp:taxon-name><tp:taxon-name-part taxon-name-part-type="phylum">Nemertea</tp:taxon-name-part></tp:taxon-name>, <tp:taxon-name><tp:taxon-name-part taxon-name-part-type="order">Monostilifera</tp:taxon-name-part></tp:taxon-name>) from sublittoral to upper bathyal zones of the northwestern Pacific</article-title><source>Zookeys</source><day>07</day><month>02</month><year>2023</year><volume>1146</volume><fpage>135</fpage><lpage>146</lpage><pub-id pub-id-type="doi">10.3897/zookeys.1146.95004</pub-id></mixed-citation></tp:treatment-meta><tp:nomenclature><label>﻿</label><tp:taxon-name>
              <object-id xmlns:xlink="http://www.w3.org/1999/xlink" content-type="arpha" xlink:type="simple">2E514ABC-244C-55E4-AFBD-77128ECF605E</object-id>
              <tp:taxon-name-part taxon-name-part-type="genus" reg="Tetrastemma">Tetrastemma</tp:taxon-name-part>
              <tp:taxon-name-part taxon-name-part-type="species" reg="album">album</tp:taxon-name-part>
              <object-id xmlns:xlink="http://www.w3.org/1999/xlink" content-type="zoobank" xlink:type="simple">https://zoobank.org/F73378DB-B867-4ABA-A2D7-18CF781D10A7</object-id>
            </tp:taxon-name><tp:taxon-status xmlns:xlink="http://www.w3.org/1999/xlink" xlink:type="simple">sp. nov.</tp:taxon-status><xref ref-type="fig" rid="F2">Fig. 2A–C [New Japanese name: misaki-oshiroi-himomushi]</xref></tp:nomenclature><tp:treatment-sec sec-type="etymology" id="SECID0EI5BG"><title>Etymology.</title><p>The species name is derived from the Latin <italic><tp:taxon-name><tp:taxon-name-part taxon-name-part-type="genus" reg="Tetrastemma"/><tp:taxon-name-part taxon-name-part-type="species" reg="album">album</tp:taxon-name-part></tp:taxon-name></italic> (white), referring to pure white body of the new species. The Japanese name is named after the white powder foundation traditionally used by Maiko, Geisha, Kabuki actors in Japan.</p></tp:treatment-sec><tp:treatment-sec sec-type="material" id="SECID0EY5BG"><title>Material examined.</title><p><bold><italic>Holotype</italic></bold>: NMST-NE-H-06, unsectioned complete specimen except for the posterior tip, fixed in Bouin’s fluid and later preserved in 70% ethanol, posterior tip preserved in 99% ethanol, collected on March 12, 2021 by NH, biological dredge (R/V <italic>Rinkai-maru</italic>) at depths of 144–200 m, off Jogshima (<named-content xmlns:xlink="http://www.w3.org/1999/xlink" content-type="dwc:verbatimCoordinates" xlink:type="simple"><named-content content-type="geo-json" specific-use="{&#34;type&#34;:&#34;Point&#34;,&#34;coordinates&#34;:[139.568500,35.123500]}" id="NCID0EO6BG" xlink:type="simple">35°07.41'N, 139°34.11'E</named-content></named-content>–<named-content xmlns:xlink="http://www.w3.org/1999/xlink" content-type="dwc:verbatimCoordinates" xlink:type="simple"><named-content content-type="geo-json" specific-use="{&#34;type&#34;:&#34;Point&#34;,&#34;coordinates&#34;:[139.559533,35.122000]}" id="NCID0EW6BG" xlink:type="simple">35°07.32'N, 139°33.572'E</named-content></named-content>), Miura, Kanagawa, Japan, NW Pacific.</p></tp:treatment-sec><tp:treatment-sec sec-type="description" id="SECID0E26BG"><title>Description.</title><p>Head spatulate to rounded in profile (Fig. <xref ref-type="fig" rid="F2">2A–C</xref>), demarcated by posterior cephalic furrows from body (Fig. <xref ref-type="fig" rid="F2">2A</xref>). Before anesthetization, body of a live specimen 17 mm long and 1.0–1.2 mm wide. Body uniformly pale colored, without longitudinal or transverse stripe markings (Fig. <xref ref-type="fig" rid="F2">2A</xref>). Pure white transverse cephalic patch present between anterior and posterior pairs of eyes (Fig. <xref ref-type="fig" rid="F2">2B</xref>). Head not wider than maximum body width (Fig. <xref ref-type="fig" rid="F2">2A–C</xref>). A pair of cephalic furrows present; anterior pair not meeting mid-dorsally and ventrally curving anteriorly but not reaching to proboscis pore; posterior pair V-shaped and barely meeting mid-dorsally (Fig. <xref ref-type="fig" rid="F2">2B</xref>) and running transversely on ventral surface (Fig. <xref ref-type="fig" rid="F2">2C</xref>). Cerebral ganglia and blood not red and probably uncolored. Internal organs (proboscis, foregut, and intestine) visible as pale regions. Four reddish brown eyes regular in size (Fig. <xref ref-type="fig" rid="F2">2B</xref>).</p></tp:treatment-sec><tp:treatment-sec sec-type="type locality" id="SECID0ECBAI"><title>Type locality and distribution.</title><p>The species is only known from the type locality, Sagami Bay, Kanagawa Prefecture, Japan, at depths of 144–200 m (Fig. <xref ref-type="fig" rid="F1">1</xref>).</p><fig id="F1" position="float" orientation="portrait"><object-id xmlns:xlink="http://www.w3.org/1999/xlink" content-type="doi" xlink:type="simple">10.3897/zookeys.1146.95004.figure1</object-id><object-id xmlns:xlink="http://www.w3.org/1999/xlink" content-type="arpha" xlink:type="simple">3E4242C4-184F-5968-B591-ACF89B0EB0D9</object-id><label>Figure 1.</label><caption><p>Collection sites of the specimens examined in the present study.</p></caption><graphic xmlns:xlink="http://www.w3.org/1999/xlink" xlink:href="zookeys-1146-135_article-95004__-g001.jpg" position="float" orientation="portrait" xlink:type="simple" id="oo_806732.jpg"><uri content-type="original_file" xlink:type="simple">https://binary.pensoft.net/fig/806732</uri></graphic></fig><fig id="F2" position="float" orientation="portrait"><object-id xmlns:xlink="http://www.w3.org/1999/xlink" content-type="doi" xlink:type="simple">10.3897/zookeys.1146.95004.figure2</object-id><object-id xmlns:xlink="http://www.w3.org/1999/xlink" content-type="arpha" xlink:type="simple">976C911B-1D71-50AA-87ED-20DFC1E6E646</object-id><label>Figure 2.</label><caption><p>Holotype specimens of new <italic><tp:taxon-name><tp:taxon-name-part taxon-name-part-type="genus" reg="Tetrastemma">Tetrastemma</tp:taxon-name-part></tp:taxon-name></italic> species; photographs were taken in life by NH <bold>A–C</bold><italic><tp:taxon-name><tp:taxon-name-part taxon-name-part-type="genus" reg="Tetrastemma">T.</tp:taxon-name-part><tp:taxon-name-part taxon-name-part-type="species" reg="album">album</tp:taxon-name-part></tp:taxon-name></italic> sp. nov. <bold>A</bold> complete body, dorsal view <bold>B</bold> head, dorsal view <bold>C</bold> head, ventral view <bold>D</bold><italic><tp:taxon-name><tp:taxon-name-part taxon-name-part-type="genus" reg="Tetrastemma">T.</tp:taxon-name-part><tp:taxon-name-part taxon-name-part-type="species" reg="persona">persona</tp:taxon-name-part></tp:taxon-name></italic> sp. nov., complete body, dorsal view <bold>E–I</bold><italic><tp:taxon-name><tp:taxon-name-part taxon-name-part-type="genus" reg="Tetrastemma">T.</tp:taxon-name-part><tp:taxon-name-part taxon-name-part-type="species" reg="shohoense">shohoense</tp:taxon-name-part></tp:taxon-name></italic> sp. nov. <bold>E</bold> complete body <bold>F</bold> head, ventral view <bold>G</bold> squeezed specimen under a cover slip, complete body, dorsal view <bold>H</bold> head, dorsal view <bold>I</bold> stylet apparatus. Abbreviations: acf, anterior cephalic furrow; pcf, posterior cephalic furrow, cg, cerebral ganglia; co, cerebral organ; pb, proboscis; pp, proboscis pore. Scale bars: 2 mm (<bold>A</bold>); 500 μm (<bold>B, C, G</bold>); 1 mm (<bold>D, E</bold>); 100 μm (<bold>F, H</bold>); 50 μm (<bold>I</bold>).</p></caption><graphic xmlns:xlink="http://www.w3.org/1999/xlink" xlink:href="zookeys-1146-135_article-95004__-g002.jpg" position="float" orientation="portrait" xlink:type="simple" id="oo_806733.jpg"><uri content-type="original_file" xlink:type="simple">https://binary.pensoft.net/fig/806733</uri></graphic></fig></tp:treatment-sec><tp:treatment-sec sec-type="remarks" id="SECID0ENEAI"><title>Remarks.</title><p>Having a pure white cephalic patch on a uniformly pale body, <italic><tp:taxon-name><tp:taxon-name-part taxon-name-part-type="genus" reg="Tetrastemma">T.</tp:taxon-name-part><tp:taxon-name-part taxon-name-part-type="species" reg="album">album</tp:taxon-name-part></tp:taxon-name></italic> sp. nov. differs from all the described species. <italic><tp:taxon-name><tp:taxon-name-part taxon-name-part-type="genus" reg="Tetrastemma">Tetrastemma</tp:taxon-name-part><tp:taxon-name-part taxon-name-part-type="species" reg="coronatum">coronatum</tp:taxon-name-part></tp:taxon-name></italic> (Quatrefages, 1846), <italic><tp:taxon-name><tp:taxon-name-part taxon-name-part-type="genus" reg="Tetrastemma">T.</tp:taxon-name-part><tp:taxon-name-part taxon-name-part-type="species" reg="diadema">diadema</tp:taxon-name-part></tp:taxon-name></italic> Hubrecht, 1879, <italic><tp:taxon-name><tp:taxon-name-part taxon-name-part-type="genus" reg="Tetrastemma">T.</tp:taxon-name-part><tp:taxon-name-part taxon-name-part-type="species" reg="olgarum">olgarum</tp:taxon-name-part></tp:taxon-name></italic><xref ref-type="bibr" rid="B3">Chernyshev 1998</xref>, and <italic><tp:taxon-name><tp:taxon-name-part taxon-name-part-type="genus" reg="Tetrastemma">T.</tp:taxon-name-part><tp:taxon-name-part taxon-name-part-type="species" reg="pseudocoronatum">pseudocoronatum</tp:taxon-name-part></tp:taxon-name></italic><xref ref-type="bibr" rid="B3">Chernyshev 1998</xref> have white cephalic patches but are distinguished from <italic><tp:taxon-name><tp:taxon-name-part taxon-name-part-type="genus" reg="Tetrastemma">T.</tp:taxon-name-part><tp:taxon-name-part taxon-name-part-type="species" reg="album">album</tp:taxon-name-part></tp:taxon-name></italic> sp. nov. in possessing a light brown to dark transverse band on the head. <italic><tp:taxon-name><tp:taxon-name-part taxon-name-part-type="genus" reg="Tetrastemma">Tetrastemma</tp:taxon-name-part><tp:taxon-name-part taxon-name-part-type="species" reg="albomaculatum">albomaculatum</tp:taxon-name-part></tp:taxon-name></italic> Chernyshev, 2016 also possesses a white cephalic patch but differs from the new species in having a pale-ochre body dorsally spotted with small white dots (<xref ref-type="bibr" rid="B4">Chernyshev 2016</xref>).</p></tp:treatment-sec><ref-list><ref id="B3"><mixed-citation xmlns:xlink="http://www.w3.org/1999/xlink" xlink:type="simple"><person-group><name name-style="western"><surname>Chernyshev</surname><given-names>AV</given-names></name></person-group> (<year>1998</year>) <article-title>Nemerteans of the genus <italic><tp:taxon-name><tp:taxon-name-part taxon-name-part-type="genus">Tetrastemma</tp:taxon-name-part></tp:taxon-name></italic> (<tp:taxon-name><tp:taxon-name-part taxon-name-part-type="class">Enopla</tp:taxon-name-part></tp:taxon-name>, <tp:taxon-name><tp:taxon-name-part taxon-name-part-type="order">Monostilifera</tp:taxon-name-part></tp:taxon-name>) from the Far East seas of Russia.</article-title><source>Zoologicheskii Zhurnal [Зоологический журнал]</source><volume>77</volume>: <fpage>995</fpage>–<lpage>1002</lpage>.</mixed-citation></ref><ref id="B4"><mixed-citation xmlns:xlink="http://www.w3.org/1999/xlink" xlink:type="simple"><person-group><name name-style="western"><surname>Chernyshev</surname><given-names>AV</given-names></name></person-group> (<year>2016</year>) <article-title>Nemerteans of the coastal waters of Vietnam.</article-title> In: <person-group><name name-style="western"><surname>Adrianov</surname><given-names>AV</given-names></name><name name-style="western"><surname>Lutaenko</surname><given-names>KA</given-names></name></person-group> (<role>Eds</role>) <issue-title>Biodiversity of the Western Part of the South China Sea.</issue-title><source>Dalnauka, Vladivostok</source>, <fpage>279</fpage>–<lpage>314</lpage>.</mixed-citation></ref></ref-list></tp:taxon-treatment>
