# Supplementary material for: ﻿Three new species in Tetrastemma Ehrenberg, 1828 (Nemertea, Monostilifera) from sublittoral to upper bathyal zones of the northwestern Pacific
Source: Zookeys. 2023 Feb 7;1146:135–46. doi: 10.3897/zookeys.1146.95004 (PMC10208440; doi:10.3897/zookeys.1146.95004)
Supplement: XML Treatment for Tetrastemma persona [file zookeys.1146.95004-treatment2.xml]

<!DOCTYPE tp:taxon-treatment
  PUBLIC "-//TaxonX//DTD Taxonomic Treatment Publishing DTD v0 20100105//EN" "tax-treatment-NSO.dtd">
<tp:taxon-treatment xmlns:tp="http://www.plazi.org/taxpub"><tp:treatment-meta><kwd-group><label>Taxon classification</label><kwd>
                <named-content content-type="kingdom">Animalia</named-content>
              </kwd><kwd>
                <named-content content-type="order">Hoplonemertea</named-content>
              </kwd><kwd>
                <named-content content-type="family">Tetrastemmatidae</named-content>
              </kwd></kwd-group><mixed-citation publication-type="journal"><person-group><name><surname>Hookabe</surname><given-names>Natsumi</given-names></name><name><surname>Kohtsuka</surname><given-names>Hisanori</given-names></name><name><surname>Fujiwara</surname><given-names>Yoshihiro</given-names></name><name><surname>Tsuchida</surname><given-names>Shinji</given-names></name><name><surname>Ueshima</surname><given-names>Rei</given-names></name></person-group><article-title>﻿Three new species in <italic><tp:taxon-name><tp:taxon-name-part taxon-name-part-type="genus" reg="Tetrastemma">Tetrastemma</tp:taxon-name-part></tp:taxon-name></italic> Ehrenberg, 1828 (<tp:taxon-name><tp:taxon-name-part taxon-name-part-type="phylum">Nemertea</tp:taxon-name-part></tp:taxon-name>, <tp:taxon-name><tp:taxon-name-part taxon-name-part-type="order">Monostilifera</tp:taxon-name-part></tp:taxon-name>) from sublittoral to upper bathyal zones of the northwestern Pacific</article-title><source>Zookeys</source><day>07</day><month>02</month><year>2023</year><volume>1146</volume><fpage>135</fpage><lpage>146</lpage><pub-id pub-id-type="doi">10.3897/zookeys.1146.95004</pub-id></mixed-citation></tp:treatment-meta><tp:nomenclature><label>﻿</label><tp:taxon-name>
              <object-id xmlns:xlink="http://www.w3.org/1999/xlink" content-type="arpha" xlink:type="simple">220BA17D-A947-5A01-96EB-33B4D973ABA5</object-id>
              <tp:taxon-name-part taxon-name-part-type="genus" reg="Tetrastemma">Tetrastemma</tp:taxon-name-part>
              <tp:taxon-name-part taxon-name-part-type="species" reg="persona">persona</tp:taxon-name-part>
              <object-id xmlns:xlink="http://www.w3.org/1999/xlink" content-type="zoobank" xlink:type="simple">https://zoobank.org/E3E48065-E551-477D-9041-89DEE011DEB0</object-id>
            </tp:taxon-name><tp:taxon-status xmlns:xlink="http://www.w3.org/1999/xlink" xlink:type="simple">sp. nov.</tp:taxon-status><xref ref-type="fig" rid="F2">Fig. 2D [New Japanese name: misaki-kamen-himomushi]</xref></tp:nomenclature><tp:treatment-sec sec-type="etymology" id="SECID0E1IAI"><title>Etymology.</title><p>The species name is derived from the Latin <italic>persōna</italic> (mask), referring to a broad cephalic patch of the new species masking eyes and internal organs in head region. The Japanese name “kamen” means a mask in Japanese.</p></tp:treatment-sec><tp:treatment-sec sec-type="material" id="SECID0ECJAI"><title>Material examined.</title><p><bold><italic>Holotype</italic></bold>: NMST-NE-H-07, unsectioned complete specimen except for the posterior tip, fixed in Bouin’s fluid and later preserved in 70% ethanol, posterior tip preserved in 99% ethanol, collected on July 31 2020 by NH, biological dredge (R/V <italic>Rinkai-maru</italic>) at depths of 116–211 m, off Jogshima (<named-content xmlns:xlink="http://www.w3.org/1999/xlink" content-type="dwc:verbatimCoordinates" xlink:type="simple"><named-content content-type="geo-json" specific-use="{&#34;type&#34;:&#34;Point&#34;,&#34;coordinates&#34;:[139.547617,35.138667]}" id="NCID0EYJAI" xlink:type="simple">35°08.32'N, 139°32.857'E</named-content></named-content>–<named-content xmlns:xlink="http://www.w3.org/1999/xlink" content-type="dwc:verbatimCoordinates" xlink:type="simple"><named-content content-type="geo-json" specific-use="{&#34;type&#34;:&#34;Point&#34;,&#34;coordinates&#34;:[139.541733,35.140000]}" id="NCID0EAKAI" xlink:type="simple">35°08.40'N, 139°32.504'E</named-content></named-content>), Miura, Kanagawa, Japan, NW Pacific. <bold><italic>Paratype</italic></bold>: NMST-NE-P-08, unsectioned complete specimen fixed in Bouin’s fluid and later preserved in 70% ethanol, collected on the same date and locality as the holotype.</p></tp:treatment-sec><tp:treatment-sec sec-type="description" id="SECID0EIKAI"><title>Description.</title><p>Head slightly narrower than middle part of body and weakly demarcated from trunk (Fig. <xref ref-type="fig" rid="F2">2D</xref>). Before anesthetization, body of a live specimen 7.0–10 mm long and 0.8–1.0 mm wide. Body uniformly pale to yellow colored without longitudinal or transverse stripe markings (Fig. <xref ref-type="fig" rid="F2">2D</xref>). Vermilion-red cephalic patch spade-shaped (Fig. <xref ref-type="fig" rid="F2">2D</xref>), covering both anterior and posterior pairs of eyes (Fig. <xref ref-type="fig" rid="F2">2D</xref>) but not posteriorly reaching to anterior pair of cephalic furrows; eyes regular in sizes. A posterior pair of cephalic furrows not well distinguished probably due to the small body size. Cerebral ganglia and blood not red and probably uncolored. Internal organs (proboscis, foregut, and intestine) not well visible through body wall. Rhynchocoel visible as whitish region through body wall, extending about 1/2–2/3 of the body length.</p></tp:treatment-sec><tp:treatment-sec sec-type="type locality" id="SECID0E5KAI"><title>Type locality and distribution.</title><p>The species is only known from the type locality, Sagami Bay, Kanagawa Prefecture, Japan, at depths of 116–211 m (Fig. <xref ref-type="fig" rid="F1">1</xref>, Table <xref ref-type="table" rid="T1">1</xref>).</p></tp:treatment-sec><tp:treatment-sec sec-type="remarks" id="SECID0EMLAI"><title>Remarks.</title><p><italic><tp:taxon-name><tp:taxon-name-part taxon-name-part-type="genus" reg="Tetrastemma">Tetrastemma</tp:taxon-name-part><tp:taxon-name-part taxon-name-part-type="species" reg="persona">persona</tp:taxon-name-part></tp:taxon-name></italic> sp. nov. has atypically short rhynchocoel in the genus and most resembles <italic><tp:taxon-name><tp:taxon-name-part taxon-name-part-type="genus" reg="Tetrastemma">T.</tp:taxon-name-part><tp:taxon-name-part taxon-name-part-type="species" reg="roseocephalum">roseocephalum</tp:taxon-name-part></tp:taxon-name></italic> (Yamaoka, 1947) and <italic><tp:taxon-name><tp:taxon-name-part taxon-name-part-type="genus" reg="Tetrastemma">T.</tp:taxon-name-part><tp:taxon-name-part taxon-name-part-type="species" reg="yamaokai">yamaokai</tp:taxon-name-part></tp:taxon-name></italic> Iwata, 1954 in having a pale body without any markings and a red cephalic patch. Pattern variation of a cephalic patch (shield shape or horse-shoe shape) was reported in both <italic><tp:taxon-name><tp:taxon-name-part taxon-name-part-type="genus" reg="Tetrastemma">T.</tp:taxon-name-part><tp:taxon-name-part taxon-name-part-type="species" reg="roseocephalum">roseocephalum</tp:taxon-name-part></tp:taxon-name></italic> and <italic><tp:taxon-name><tp:taxon-name-part taxon-name-part-type="genus" reg="Tetrastemma">T.</tp:taxon-name-part><tp:taxon-name-part taxon-name-part-type="species" reg="yamaokai">yamaokai</tp:taxon-name-part></tp:taxon-name></italic>; referring to the original description of <italic><tp:taxon-name><tp:taxon-name-part taxon-name-part-type="genus" reg="Tetrastemma">T.</tp:taxon-name-part><tp:taxon-name-part taxon-name-part-type="species" reg="yamaokai">yamaokai</tp:taxon-name-part></tp:taxon-name></italic>, the name may be a junior synonym of <italic><tp:taxon-name><tp:taxon-name-part taxon-name-part-type="genus" reg="Tetrastemma">T.</tp:taxon-name-part><tp:taxon-name-part taxon-name-part-type="species" reg="roseocephalum">roseocephalum</tp:taxon-name-part></tp:taxon-name></italic>, as suggested by <xref ref-type="bibr" rid="B20">Kajihara (2007)</xref>. The external morphology of <italic><tp:taxon-name><tp:taxon-name-part taxon-name-part-type="genus" reg="Tetrastemma">T.</tp:taxon-name-part><tp:taxon-name-part taxon-name-part-type="species" reg="persona">persona</tp:taxon-name-part></tp:taxon-name></italic> sp. nov. is similar to a form with a shield-shaped cephalic patch of <italic><tp:taxon-name><tp:taxon-name-part taxon-name-part-type="genus" reg="Tetrastemma">T.</tp:taxon-name-part><tp:taxon-name-part taxon-name-part-type="species" reg="roseocephalum">roseocephalum</tp:taxon-name-part></tp:taxon-name></italic> (<xref ref-type="bibr" rid="B19">Iwata 1954</xref>).</p><p>The subtle difference in the shape of cephalic patch between <italic><tp:taxon-name><tp:taxon-name-part taxon-name-part-type="genus" reg="Tetrastemma">T.</tp:taxon-name-part><tp:taxon-name-part taxon-name-part-type="species" reg="persona">persona</tp:taxon-name-part></tp:taxon-name></italic> sp. nov. (spade-shaped) and <italic><tp:taxon-name><tp:taxon-name-part taxon-name-part-type="genus" reg="Tetrastemma">T.</tp:taxon-name-part><tp:taxon-name-part taxon-name-part-type="species" reg="roseocephalum">roseocephalum</tp:taxon-name-part></tp:taxon-name></italic> (shield-shaped) was supported by our molecular analysis. The new species did not constitute a clade with <italic><tp:taxon-name><tp:taxon-name-part taxon-name-part-type="genus" reg="Tetrastemma">T.</tp:taxon-name-part><tp:taxon-name-part taxon-name-part-type="species" reg="roseocephalum">roseocephalum</tp:taxon-name-part></tp:taxon-name></italic> but with <italic><tp:taxon-name><tp:taxon-name-part taxon-name-part-type="genus" reg="Tetrastemma">T.</tp:taxon-name-part><tp:taxon-name-part taxon-name-part-type="species" reg="album">album</tp:taxon-name-part></tp:taxon-name></italic> sp. nov. (Fig. <xref ref-type="fig" rid="F3">3</xref>); <italic><tp:taxon-name><tp:taxon-name-part taxon-name-part-type="genus" reg="Tetrastemma">T.</tp:taxon-name-part><tp:taxon-name-part taxon-name-part-type="species" reg="roseocephalum">roseocephalum</tp:taxon-name-part></tp:taxon-name></italic> belongs to Clade C of <xref ref-type="bibr" rid="B6">Chernyshev et al. (2021)</xref>.</p><fig id="F3" position="float" orientation="portrait"><object-id xmlns:xlink="http://www.w3.org/1999/xlink" content-type="doi" xlink:type="simple">10.3897/zookeys.1146.95004.figure3</object-id><object-id xmlns:xlink="http://www.w3.org/1999/xlink" content-type="arpha" xlink:type="simple">48F5902B-89E8-5DE6-9A3D-79EBEA12A38F</object-id><label>Figure 3.</label><caption><p>A maximum-likelihood (<abbrev xmlns:xlink="http://www.w3.org/1999/xlink" xlink:title="maximum-likelihood" id="ABBRID0EGRAI" xlink:type="simple">ML</abbrev>) tree based on concatenated sequences of two mitochondrial [<abbrev xmlns:xlink="http://www.w3.org/1999/xlink" xlink:title="16S rRNA" id="ABBRID0EKRAI" xlink:type="simple">16S</abbrev> rRNA (<abbrev xmlns:xlink="http://www.w3.org/1999/xlink" xlink:title="16S rRNA" id="ABBRID0EORAI" xlink:type="simple">16S</abbrev>; 380 bp) and cytochrome <italic>c</italic> oxidase subunit I (<abbrev xmlns:xlink="http://www.w3.org/1999/xlink" xlink:title="cytochrome c oxidase subunit I" id="ABBRID0EURAI" xlink:type="simple">COI</abbrev>; 626 bp)] and three nuclear gene markers [<abbrev xmlns:xlink="http://www.w3.org/1999/xlink" xlink:title="18S rRNA" id="ABBRID0EYRAI" xlink:type="simple">18S</abbrev> rRNA (<abbrev xmlns:xlink="http://www.w3.org/1999/xlink" xlink:title="18S rRNA" id="ABBRID0E3RAI" xlink:type="simple">18S</abbrev>; 1738 bp), <abbrev xmlns:xlink="http://www.w3.org/1999/xlink" xlink:title="28S rRNA" id="ABBRID0EASAI" xlink:type="simple">28S</abbrev> rRNA (<abbrev xmlns:xlink="http://www.w3.org/1999/xlink" xlink:title="28S rRNA" id="ABBRID0EESAI" xlink:type="simple">28S</abbrev>; 505 bp), and histone <abbrev xmlns:xlink="http://www.w3.org/1999/xlink" xlink:title="histone H3 genes" id="ABBRID0EISAI" xlink:type="simple">H3</abbrev> (<abbrev xmlns:xlink="http://www.w3.org/1999/xlink" xlink:title="histone H3 genes" id="ABBRID0EMSAI" xlink:type="simple">H3</abbrev>; 329 bp)]. Numbers near each node are support values generated by a separate partitioned <abbrev xmlns:xlink="http://www.w3.org/1999/xlink" xlink:title="maximum-likelihood" id="ABBRID0EQSAI" xlink:type="simple">ML</abbrev> bootstrap analysis with 1000 replicates. Country names of each species sampling location are abbreviated as follows: <abbrev xmlns:xlink="http://www.w3.org/1999/xlink" xlink:title="Canada" id="ABBRID0EUSAI" xlink:type="simple">CA</abbrev> = Canada, <abbrev xmlns:xlink="http://www.w3.org/1999/xlink" xlink:title="Japan" id="ABBRID0EYSAI" xlink:type="simple">JP</abbrev> = Japan, <abbrev xmlns:xlink="http://www.w3.org/1999/xlink" xlink:title="Russia" id="ABBRID0E3SAI" xlink:type="simple">RU</abbrev> = Russia, <abbrev xmlns:xlink="http://www.w3.org/1999/xlink" xlink:title="United States of America" id="ABBRID0EATAI" xlink:type="simple">USA</abbrev> = United States of America, and <abbrev xmlns:xlink="http://www.w3.org/1999/xlink" xlink:title="Venezuela" id="ABBRID0EETAI" xlink:type="simple">VE</abbrev> = Venezuela.</p></caption><graphic xmlns:xlink="http://www.w3.org/1999/xlink" xlink:href="zookeys-1146-135_article-95004__-g003.jpg" position="float" orientation="portrait" xlink:type="simple" id="oo_806734.jpg"><uri content-type="original_file" xlink:type="simple">https://binary.pensoft.net/fig/806734</uri></graphic></fig><p>An uncorrected genetic distance based on 657 bp of <abbrev xmlns:xlink="http://www.w3.org/1999/xlink" xlink:title="cytochrome c oxidase subunit I" id="ABBRID0EPTAI" xlink:type="simple">COI</abbrev> was 16% between <italic><tp:taxon-name><tp:taxon-name-part taxon-name-part-type="genus" reg="Tetrastemma">T.</tp:taxon-name-part><tp:taxon-name-part taxon-name-part-type="species" reg="album">album</tp:taxon-name-part></tp:taxon-name></italic> sp. nov. and <italic><tp:taxon-name><tp:taxon-name-part taxon-name-part-type="genus" reg="Tetrastemma">T.</tp:taxon-name-part><tp:taxon-name-part taxon-name-part-type="species" reg="persona">persona</tp:taxon-name-part></tp:taxon-name></italic> sp. nov., comparable with interspecific values observed among <tp:taxon-name><tp:taxon-name-part taxon-name-part-type="order">Monostilifera</tp:taxon-name-part></tp:taxon-name> (e.g., <xref ref-type="bibr" rid="B30">Sundberg et al. 2016</xref>; <xref ref-type="bibr" rid="B17">Hookabe et al. 2022</xref>).</p></tp:treatment-sec><tp:treatment-sec><!--Section generated to contain objects referenced in tp:taxon-treatment.--><fig id="F2" position="float" orientation="portrait"><object-id xmlns:xlink="http://www.w3.org/1999/xlink" content-type="doi" xlink:type="simple">10.3897/zookeys.1146.95004.figure2</object-id><object-id xmlns:xlink="http://www.w3.org/1999/xlink" content-type="arpha" xlink:type="simple">976C911B-1D71-50AA-87ED-20DFC1E6E646</object-id><label>Figure 2.</label><caption><p>Holotype specimens of new <italic><tp:taxon-name><tp:taxon-name-part taxon-name-part-type="genus" reg="Tetrastemma">Tetrastemma</tp:taxon-name-part></tp:taxon-name></italic> species; photographs were taken in life by NH <bold>A–C</bold><italic><tp:taxon-name><tp:taxon-name-part taxon-name-part-type="genus" reg="Tetrastemma">T.</tp:taxon-name-part><tp:taxon-name-part taxon-name-part-type="species" reg="album">album</tp:taxon-name-part></tp:taxon-name></italic> sp. nov. <bold>A</bold> complete body, dorsal view <bold>B</bold> head, dorsal view <bold>C</bold> head, ventral view <bold>D</bold><italic><tp:taxon-name><tp:taxon-name-part taxon-name-part-type="genus" reg="Tetrastemma">T.</tp:taxon-name-part><tp:taxon-name-part taxon-name-part-type="species" reg="persona">persona</tp:taxon-name-part></tp:taxon-name></italic> sp. nov., complete body, dorsal view <bold>E–I</bold><italic><tp:taxon-name><tp:taxon-name-part taxon-name-part-type="genus" reg="Tetrastemma">T.</tp:taxon-name-part><tp:taxon-name-part taxon-name-part-type="species" reg="shohoense">shohoense</tp:taxon-name-part></tp:taxon-name></italic> sp. nov. <bold>E</bold> complete body <bold>F</bold> head, ventral view <bold>G</bold> squeezed specimen under a cover slip, complete body, dorsal view <bold>H</bold> head, dorsal view <bold>I</bold> stylet apparatus. Abbreviations: acf, anterior cephalic furrow; pcf, posterior cephalic furrow, cg, cerebral ganglia; co, cerebral organ; pb, proboscis; pp, proboscis pore. Scale bars: 2 mm (<bold>A</bold>); 500 μm (<bold>B, C, G</bold>); 1 mm (<bold>D, E</bold>); 100 μm (<bold>F, H</bold>); 50 μm (<bold>I</bold>).</p></caption><graphic xmlns:xlink="http://www.w3.org/1999/xlink" xlink:href="zookeys-1146-135_article-95004__-g002.jpg" position="float" orientation="portrait" xlink:type="simple" id="oo_806733.jpg"><uri content-type="original_file" xlink:type="simple">https://binary.pensoft.net/fig/806733</uri></graphic></fig><fig id="F1" position="float" orientation="portrait"><object-id xmlns:xlink="http://www.w3.org/1999/xlink" content-type="doi" xlink:type="simple">10.3897/zookeys.1146.95004.figure1</object-id><object-id xmlns:xlink="http://www.w3.org/1999/xlink" content-type="arpha" xlink:type="simple">3E4242C4-184F-5968-B591-ACF89B0EB0D9</object-id><label>Figure 1.</label><caption><p>Collection sites of the specimens examined in the present study.</p></caption><graphic xmlns:xlink="http://www.w3.org/1999/xlink" xlink:href="zookeys-1146-135_article-95004__-g001.jpg" position="float" orientation="portrait" xlink:type="simple" id="oo_806732.jpg"><uri content-type="original_file" xlink:type="simple">https://binary.pensoft.net/fig/806732</uri></graphic></fig><table-wrap id="T1" position="float" orientation="portrait"><label>Table 1.</label><caption><p>List of species included in the phylogenetic analysis and DDBJ/EMBL/GenBank accession numbers for each gene. Country names of each species sampling location are abbreviated as follows: <abbrev xmlns:xlink="http://www.w3.org/1999/xlink" xlink:title="Canada" id="ABBRID0EYKAC" xlink:type="simple">CA</abbrev> = Canada, <abbrev xmlns:xlink="http://www.w3.org/1999/xlink" xlink:title="Japan" id="ABBRID0E3KAC" xlink:type="simple">JP</abbrev> = Japan, <abbrev xmlns:xlink="http://www.w3.org/1999/xlink" xlink:title="Russia" id="ABBRID0EALAC" xlink:type="simple">RU</abbrev> = Russia, <abbrev xmlns:xlink="http://www.w3.org/1999/xlink" xlink:title="United States of America" id="ABBRID0EELAC" xlink:type="simple">USA</abbrev> = United States of America, and <abbrev xmlns:xlink="http://www.w3.org/1999/xlink" xlink:title="Venezuela" id="ABBRID0EILAC" xlink:type="simple">VE</abbrev> = Venezuela.</p></caption><table id="TID0EKKAG" rules="all"><tbody><tr><th rowspan="1" colspan="1">Species</th><th rowspan="1" colspan="1">Sampling location</th><th rowspan="1" colspan="1">
                <abbrev xmlns:xlink="http://www.w3.org/1999/xlink" xlink:title="16S rRNA" id="ABBRID0E2LAC" xlink:type="simple">16S</abbrev>
              </th><th rowspan="1" colspan="1">
                <abbrev xmlns:xlink="http://www.w3.org/1999/xlink" xlink:title="cytochrome c oxidase subunit I" id="ABBRID0EDMAC" xlink:type="simple">COI</abbrev>
              </th><th rowspan="1" colspan="1">
                <abbrev xmlns:xlink="http://www.w3.org/1999/xlink" xlink:title="18S rRNA" id="ABBRID0ELMAC" xlink:type="simple">18S</abbrev>
              </th><th rowspan="1" colspan="1">
                <abbrev xmlns:xlink="http://www.w3.org/1999/xlink" xlink:title="28S rRNA" id="ABBRID0ETMAC" xlink:type="simple">28S</abbrev>
              </th><th rowspan="1" colspan="1">
                <abbrev xmlns:xlink="http://www.w3.org/1999/xlink" xlink:title="histone H3 genes" id="ABBRID0E2MAC" xlink:type="simple">H3</abbrev>
              </th><th rowspan="1" colspan="1">Source</th></tr><tr><td rowspan="1" colspan="1"><italic><tp:taxon-name><tp:taxon-name-part taxon-name-part-type="genus" reg="Tetrastemma">Tetrastemma</tp:taxon-name-part></tp:taxon-name></italic> ‘<italic><tp:taxon-name><tp:taxon-name-part taxon-name-part-type="genus" reg="Tetrastemma"/><tp:taxon-name-part taxon-name-part-type="species" reg="aequicolor">aequicolor</tp:taxon-name-part></tp:taxon-name></italic>’ 24 QuI</td><td rowspan="1" colspan="1">Erineyskaya Inlet, <abbrev xmlns:xlink="http://www.w3.org/1999/xlink" xlink:title="Russia" id="ABBRID0EUNAC" xlink:type="simple">RU</abbrev></td><td rowspan="1" colspan="1" style="color: #152959">
                <ext-link xmlns:xlink="http://www.w3.org/1999/xlink" ext-link-type="gen" xlink:href="MZ231141" xlink:type="simple">MZ231141</ext-link>
              </td><td rowspan="1" colspan="1" style="color: #152959">
                <ext-link xmlns:xlink="http://www.w3.org/1999/xlink" ext-link-type="gen" xlink:href="MZ216528" xlink:type="simple">MZ216528</ext-link>
              </td><td rowspan="1" colspan="1" style="color: #152959">
                <ext-link xmlns:xlink="http://www.w3.org/1999/xlink" ext-link-type="gen" xlink:href="MZ231206" xlink:type="simple">MZ231206</ext-link>
              </td><td rowspan="1" colspan="1" style="color: #152959">
                <ext-link xmlns:xlink="http://www.w3.org/1999/xlink" ext-link-type="gen" xlink:href="MZ231296" xlink:type="simple">MZ231296</ext-link>
              </td><td rowspan="1" colspan="1" style="color: #152959"><ext-link xmlns:xlink="http://www.w3.org/1999/xlink" ext-link-type="gen" xlink:href="MZ216598" xlink:type="simple">MZ216598</ext-link>*</td><td rowspan="1" colspan="1">
                <xref ref-type="bibr" rid="B6">Chernyshev et al. (2021)</xref>
              </td></tr><tr><td rowspan="1" colspan="1"><italic><tp:taxon-name><tp:taxon-name-part taxon-name-part-type="genus" reg="Tetrastemma">Tetrastemma</tp:taxon-name-part></tp:taxon-name></italic> ‘<italic><tp:taxon-name><tp:taxon-name-part taxon-name-part-type="genus" reg="Tetrastemma"/><tp:taxon-name-part taxon-name-part-type="species" reg="aequicolor">aequicolor</tp:taxon-name-part></tp:taxon-name></italic>’ 25 QuI</td><td rowspan="1" colspan="1">Erineyskaya Inlet, <abbrev xmlns:xlink="http://www.w3.org/1999/xlink" xlink:title="Russia" id="ABBRID0EEAAE" xlink:type="simple">RU</abbrev></td><td rowspan="1" colspan="1" style="color: #152959">
                <ext-link xmlns:xlink="http://www.w3.org/1999/xlink" ext-link-type="gen" xlink:href="MZ231142" xlink:type="simple">MZ231142</ext-link>
              </td><td rowspan="1" colspan="1" style="color: #152959">
                <ext-link xmlns:xlink="http://www.w3.org/1999/xlink" ext-link-type="gen" xlink:href="MZ216529" xlink:type="simple">MZ216529</ext-link>
              </td><td rowspan="1" colspan="1" style="color: #152959">
                <ext-link xmlns:xlink="http://www.w3.org/1999/xlink" ext-link-type="gen" xlink:href="MZ231207" xlink:type="simple">MZ231207</ext-link>
              </td><td rowspan="1" colspan="1" style="color: #152959">
                <ext-link xmlns:xlink="http://www.w3.org/1999/xlink" ext-link-type="gen" xlink:href="MZ231297" xlink:type="simple">MZ231297</ext-link>
              </td><td rowspan="1" colspan="1" style="color: #152959"><ext-link xmlns:xlink="http://www.w3.org/1999/xlink" ext-link-type="gen" xlink:href="MZ216599" xlink:type="simple">MZ216599</ext-link>*</td><td rowspan="1" colspan="1">
                <xref ref-type="bibr" rid="B6">Chernyshev et al. (2021)</xref>
              </td></tr><tr><td rowspan="1" colspan="1"><italic><tp:taxon-name><tp:taxon-name-part taxon-name-part-type="genus" reg="Tetrastemma">Tetrastemma</tp:taxon-name-part></tp:taxon-name></italic> ‘<italic><tp:taxon-name><tp:taxon-name-part taxon-name-part-type="genus" reg="Tetrastemma"/><tp:taxon-name-part taxon-name-part-type="species" reg="aequicolor">aequicolor</tp:taxon-name-part></tp:taxon-name></italic>’ 26 QuI</td><td rowspan="1" colspan="1">Erineyskaya Inlet, <abbrev xmlns:xlink="http://www.w3.org/1999/xlink" xlink:title="Russia" id="ABBRID0ETCAE" xlink:type="simple">RU</abbrev></td><td rowspan="1" colspan="1" style="color: #152959">
                <ext-link xmlns:xlink="http://www.w3.org/1999/xlink" ext-link-type="gen" xlink:href="MZ231143" xlink:type="simple">MZ231143</ext-link>
              </td><td rowspan="1" colspan="1" style="color: #152959">
                <ext-link xmlns:xlink="http://www.w3.org/1999/xlink" ext-link-type="gen" xlink:href="MZ216530" xlink:type="simple">MZ216530</ext-link>
              </td><td rowspan="1" colspan="1" style="color: #152959">
                <ext-link xmlns:xlink="http://www.w3.org/1999/xlink" ext-link-type="gen" xlink:href="MZ231208" xlink:type="simple">MZ231208</ext-link>
              </td><td rowspan="1" colspan="1" style="color: #152959">
                <ext-link xmlns:xlink="http://www.w3.org/1999/xlink" ext-link-type="gen" xlink:href="MZ231298" xlink:type="simple">MZ231298</ext-link>
              </td><td rowspan="1" colspan="1" style="color: #152959"><ext-link xmlns:xlink="http://www.w3.org/1999/xlink" ext-link-type="gen" xlink:href="MZ216600" xlink:type="simple">MZ216600</ext-link>*</td><td rowspan="1" colspan="1">
                <xref ref-type="bibr" rid="B6">Chernyshev et al. (2021)</xref>
              </td></tr><tr><td rowspan="1" colspan="1"><italic><tp:taxon-name><tp:taxon-name-part taxon-name-part-type="genus" reg="Tetrastemma">Tetrastemma</tp:taxon-name-part><tp:taxon-name-part taxon-name-part-type="species" reg="album">album</tp:taxon-name-part></tp:taxon-name></italic> sp. nov.</td><td rowspan="1" colspan="1">Sagami Bay, <abbrev xmlns:xlink="http://www.w3.org/1999/xlink" xlink:title="Japan" id="ABBRID0EEFAE" xlink:type="simple">JP</abbrev></td><td rowspan="1" colspan="1" style="color: #152959">
                <ext-link xmlns:xlink="http://www.w3.org/1999/xlink" ext-link-type="gen" xlink:href="OQ248525" xlink:type="simple">OQ248525</ext-link>
              </td><td rowspan="1" colspan="1" style="color: #152959">
                <ext-link xmlns:xlink="http://www.w3.org/1999/xlink" ext-link-type="gen" xlink:href="OQ249697" xlink:type="simple">OQ249697</ext-link>
              </td><td rowspan="1" colspan="1" style="color: #152959">
                <ext-link xmlns:xlink="http://www.w3.org/1999/xlink" ext-link-type="gen" xlink:href="OQ248517" xlink:type="simple">OQ248517</ext-link>
              </td><td rowspan="1" colspan="1" style="color: #152959">
                <ext-link xmlns:xlink="http://www.w3.org/1999/xlink" ext-link-type="gen" xlink:href="OQ248520" xlink:type="simple">OQ248520</ext-link>
              </td><td rowspan="1" colspan="1" style="color: #152959">
                <ext-link xmlns:xlink="http://www.w3.org/1999/xlink" ext-link-type="gen" xlink:href="OQ248166" xlink:type="simple">OQ248166</ext-link>
              </td><td rowspan="1" colspan="1">Present study</td></tr><tr><td rowspan="1" colspan="1">
                <italic>
                  <tp:taxon-name><tp:taxon-name-part taxon-name-part-type="genus" reg="Tetrastemma">Tetrastemma</tp:taxon-name-part><tp:taxon-name-part taxon-name-part-type="species" reg="cupido">cupido</tp:taxon-name-part></tp:taxon-name>
                </italic>
              </td><td rowspan="1" colspan="1">Sagami Bay, <abbrev xmlns:xlink="http://www.w3.org/1999/xlink" xlink:title="Japan" id="ABBRID0EQHAE" xlink:type="simple">JP</abbrev></td><td rowspan="1" colspan="1" style="color: #152959">
                <ext-link xmlns:xlink="http://www.w3.org/1999/xlink" ext-link-type="gen" xlink:href="OK428649" xlink:type="simple">OK428649</ext-link>
              </td><td rowspan="1" colspan="1" style="color: #152959">
                <ext-link xmlns:xlink="http://www.w3.org/1999/xlink" ext-link-type="gen" xlink:href="OK414013" xlink:type="simple">OK414013</ext-link>
              </td><td rowspan="1" colspan="1" style="color: #152959">
                <ext-link xmlns:xlink="http://www.w3.org/1999/xlink" ext-link-type="gen" xlink:href="OK428689" xlink:type="simple">OK428689</ext-link>
              </td><td rowspan="1" colspan="1" style="color: #152959">
                <ext-link xmlns:xlink="http://www.w3.org/1999/xlink" ext-link-type="gen" xlink:href="OK428648" xlink:type="simple">OK428648</ext-link>
              </td><td rowspan="1" colspan="1">–</td><td rowspan="1" colspan="1">
                <xref ref-type="bibr" rid="B16">Hookabe et al. (2021b)</xref>
              </td></tr><tr><td rowspan="3" colspan="1">
                <italic>
                  <tp:taxon-name><tp:taxon-name-part taxon-name-part-type="genus" reg="Tetrastemma">Tetrastemma</tp:taxon-name-part><tp:taxon-name-part taxon-name-part-type="species" reg="nigrifrons">nigrifrons</tp:taxon-name-part></tp:taxon-name>
                </italic>
              </td><td rowspan="1" colspan="1">
                <abbrev xmlns:xlink="http://www.w3.org/1999/xlink" xlink:title="Canada" id="ABBRID0E1JAE" xlink:type="simple">CA</abbrev>
              </td><td rowspan="1" colspan="1" style="color: #152959">
                <ext-link xmlns:xlink="http://www.w3.org/1999/xlink" ext-link-type="gen" xlink:href="MZ231144" xlink:type="simple">MZ231144</ext-link>
              </td><td rowspan="1" colspan="1" style="color: #152959">
                <ext-link xmlns:xlink="http://www.w3.org/1999/xlink" ext-link-type="gen" xlink:href="MZ216531" xlink:type="simple">MZ216531</ext-link>
              </td><td rowspan="1" colspan="1" style="color: #152959">
                <ext-link xmlns:xlink="http://www.w3.org/1999/xlink" ext-link-type="gen" xlink:href="MZ231209" xlink:type="simple">MZ231209</ext-link>
              </td><td rowspan="1" colspan="1" style="color: #152959">
                <ext-link xmlns:xlink="http://www.w3.org/1999/xlink" ext-link-type="gen" xlink:href="MZ231299" xlink:type="simple">MZ231299</ext-link>
              </td><td rowspan="1" colspan="1" style="color: #152959">
                <ext-link xmlns:xlink="http://www.w3.org/1999/xlink" ext-link-type="gen" xlink:href="MZ216601" xlink:type="simple">MZ216601</ext-link>
              </td><td rowspan="1" colspan="1">
                <xref ref-type="bibr" rid="B6">Chernyshev et al. (2021)</xref>
              </td></tr><tr><td rowspan="1" colspan="1">Oregon, <abbrev xmlns:xlink="http://www.w3.org/1999/xlink" xlink:title="United States of America" id="ABBRID0E4LAE" xlink:type="simple">USA</abbrev></td><td rowspan="1" colspan="1" style="color: #152959">
                <ext-link xmlns:xlink="http://www.w3.org/1999/xlink" ext-link-type="gen" xlink:href="MZ231145" xlink:type="simple">MZ231145</ext-link>
              </td><td rowspan="1" colspan="1" style="color: #152959">
                <ext-link xmlns:xlink="http://www.w3.org/1999/xlink" ext-link-type="gen" xlink:href="MZ216532" xlink:type="simple">MZ216532</ext-link>
              </td><td rowspan="1" colspan="1" style="color: #152959">
                <ext-link xmlns:xlink="http://www.w3.org/1999/xlink" ext-link-type="gen" xlink:href="MZ231210" xlink:type="simple">MZ231210</ext-link>
              </td><td rowspan="1" colspan="1" style="color: #152959">
                <ext-link xmlns:xlink="http://www.w3.org/1999/xlink" ext-link-type="gen" xlink:href="MZ231300" xlink:type="simple">MZ231300</ext-link>
              </td><td rowspan="1" colspan="1" style="color: #152959">
                <ext-link xmlns:xlink="http://www.w3.org/1999/xlink" ext-link-type="gen" xlink:href="MZ216602" xlink:type="simple">MZ216602</ext-link>
              </td><td rowspan="1" colspan="1">
                <xref ref-type="bibr" rid="B6">Chernyshev et al. (2021)</xref>
              </td></tr><tr><td rowspan="1" colspan="1">California, <abbrev xmlns:xlink="http://www.w3.org/1999/xlink" xlink:title="United States of America" id="ABBRID0E6NAE" xlink:type="simple">USA</abbrev></td><td rowspan="1" colspan="1" style="color: #152959">
                <ext-link xmlns:xlink="http://www.w3.org/1999/xlink" ext-link-type="gen" xlink:href="MZ231146" xlink:type="simple">MZ231146</ext-link>
              </td><td rowspan="1" colspan="1" style="color: #152959">
                <ext-link xmlns:xlink="http://www.w3.org/1999/xlink" ext-link-type="gen" xlink:href="MZ216533" xlink:type="simple">MZ216533</ext-link>
              </td><td rowspan="1" colspan="1" style="color: #152959">
                <ext-link xmlns:xlink="http://www.w3.org/1999/xlink" ext-link-type="gen" xlink:href="MZ231211" xlink:type="simple">MZ231211</ext-link>
              </td><td rowspan="1" colspan="1" style="color: #152959">
                <ext-link xmlns:xlink="http://www.w3.org/1999/xlink" ext-link-type="gen" xlink:href="MZ231301" xlink:type="simple">MZ231301</ext-link>
              </td><td rowspan="1" colspan="1" style="color: #152959">
                <ext-link xmlns:xlink="http://www.w3.org/1999/xlink" ext-link-type="gen" xlink:href="MZ216603" xlink:type="simple">MZ216603</ext-link>
              </td><td rowspan="1" colspan="1">
                <xref ref-type="bibr" rid="B6">Chernyshev et al. (2021)</xref>
              </td></tr><tr><td rowspan="3" colspan="1">
                <italic>
                  <tp:taxon-name><tp:taxon-name-part taxon-name-part-type="genus" reg="Tetrastemma">Tetrastemma</tp:taxon-name-part><tp:taxon-name-part taxon-name-part-type="species" reg="stimpsoni">stimpsoni</tp:taxon-name-part></tp:taxon-name>
                </italic>
              </td><td rowspan="1" colspan="1">
                <abbrev xmlns:xlink="http://www.w3.org/1999/xlink" xlink:title="Japan" id="ABBRID0EQQAE" xlink:type="simple">JP</abbrev>
              </td><td rowspan="1" colspan="1" style="color: #152959">
                <ext-link xmlns:xlink="http://www.w3.org/1999/xlink" ext-link-type="gen" xlink:href="MZ231147" xlink:type="simple">MZ231147</ext-link>
              </td><td rowspan="1" colspan="1" style="color: #152959">
                <ext-link xmlns:xlink="http://www.w3.org/1999/xlink" ext-link-type="gen" xlink:href="MZ216534" xlink:type="simple">MZ216534</ext-link>
              </td><td rowspan="1" colspan="1" style="color: #152959">
                <ext-link xmlns:xlink="http://www.w3.org/1999/xlink" ext-link-type="gen" xlink:href="MZ231212" xlink:type="simple">MZ231212</ext-link>
              </td><td rowspan="1" colspan="1" style="color: #152959">
                <ext-link xmlns:xlink="http://www.w3.org/1999/xlink" ext-link-type="gen" xlink:href="MZ231301" xlink:type="simple">MZ231301</ext-link>
              </td><td rowspan="1" colspan="1" style="color: #152959">
                <ext-link xmlns:xlink="http://www.w3.org/1999/xlink" ext-link-type="gen" xlink:href="MZ216604" xlink:type="simple">MZ216604</ext-link>
              </td><td rowspan="1" colspan="1">
                <xref ref-type="bibr" rid="B6">Chernyshev et al. (2021)</xref>
              </td></tr><tr><td rowspan="1" colspan="1">
                <abbrev xmlns:xlink="http://www.w3.org/1999/xlink" xlink:title="Russia" id="ABBRID0ETSAE" xlink:type="simple">RU</abbrev>
              </td><td rowspan="1" colspan="1" style="color: #152959">
                <ext-link xmlns:xlink="http://www.w3.org/1999/xlink" ext-link-type="gen" xlink:href="MZ231148" xlink:type="simple">MZ231148</ext-link>
              </td><td rowspan="1" colspan="1" style="color: #152959">
                <ext-link xmlns:xlink="http://www.w3.org/1999/xlink" ext-link-type="gen" xlink:href="MZ216535" xlink:type="simple">MZ216535</ext-link>
              </td><td rowspan="1" colspan="1" style="color: #152959">
                <ext-link xmlns:xlink="http://www.w3.org/1999/xlink" ext-link-type="gen" xlink:href="MZ231213" xlink:type="simple">MZ231213</ext-link>
              </td><td rowspan="1" colspan="1" style="color: #152959">
                <ext-link xmlns:xlink="http://www.w3.org/1999/xlink" ext-link-type="gen" xlink:href="MZ231303" xlink:type="simple">MZ231303</ext-link>
              </td><td rowspan="1" colspan="1" style="color: #152959">
                <ext-link xmlns:xlink="http://www.w3.org/1999/xlink" ext-link-type="gen" xlink:href="MZ216605" xlink:type="simple">MZ216605</ext-link>
              </td><td rowspan="1" colspan="1">
                <xref ref-type="bibr" rid="B6">Chernyshev et al. (2021)</xref>
              </td></tr><tr><td rowspan="1" colspan="1">Iturup, <abbrev xmlns:xlink="http://www.w3.org/1999/xlink" xlink:title="Russia" id="ABBRID0EWUAE" xlink:type="simple">RU</abbrev></td><td rowspan="1" colspan="1" style="color: #152959">
                <ext-link xmlns:xlink="http://www.w3.org/1999/xlink" ext-link-type="gen" xlink:href="MZ231149" xlink:type="simple">MZ231149</ext-link>
              </td><td rowspan="1" colspan="1" style="color: #152959">
                <ext-link xmlns:xlink="http://www.w3.org/1999/xlink" ext-link-type="gen" xlink:href="MZ216536" xlink:type="simple">MZ216536</ext-link>
              </td><td rowspan="1" colspan="1" style="color: #152959">
                <ext-link xmlns:xlink="http://www.w3.org/1999/xlink" ext-link-type="gen" xlink:href="MZ231214" xlink:type="simple">MZ231214</ext-link>
              </td><td rowspan="1" colspan="1" style="color: #152959">
                <ext-link xmlns:xlink="http://www.w3.org/1999/xlink" ext-link-type="gen" xlink:href="MZ231304" xlink:type="simple">MZ231304</ext-link>
              </td><td rowspan="1" colspan="1" style="color: #152959">
                <ext-link xmlns:xlink="http://www.w3.org/1999/xlink" ext-link-type="gen" xlink:href="MZ216606" xlink:type="simple">MZ216606</ext-link>
              </td><td rowspan="1" colspan="1">
                <xref ref-type="bibr" rid="B6">Chernyshev et al. (2021)</xref>
              </td></tr><tr><td rowspan="1" colspan="1"><italic><tp:taxon-name><tp:taxon-name-part taxon-name-part-type="genus" reg="Tetrastemma">Tetrastemma</tp:taxon-name-part><tp:taxon-name-part taxon-name-part-type="species" reg="elegans">elegans</tp:taxon-name-part></tp:taxon-name></italic> B2</td><td rowspan="1" colspan="1">York River, <abbrev xmlns:xlink="http://www.w3.org/1999/xlink" xlink:title="United States of America" id="ABBRID0EHXAE" xlink:type="simple">USA</abbrev></td><td rowspan="1" colspan="1" style="color: #152959">
                <ext-link xmlns:xlink="http://www.w3.org/1999/xlink" ext-link-type="gen" xlink:href="MZ231156" xlink:type="simple">MZ231156</ext-link>
              </td><td rowspan="1" colspan="1" style="color: #152959">
                <ext-link xmlns:xlink="http://www.w3.org/1999/xlink" ext-link-type="gen" xlink:href="MZ216543" xlink:type="simple">MZ216543</ext-link>
              </td><td rowspan="1" colspan="1" style="color: #152959">
                <ext-link xmlns:xlink="http://www.w3.org/1999/xlink" ext-link-type="gen" xlink:href="MZ231222" xlink:type="simple">MZ231222</ext-link>
              </td><td rowspan="1" colspan="1" style="color: #152959">
                <ext-link xmlns:xlink="http://www.w3.org/1999/xlink" ext-link-type="gen" xlink:href="MZ231312" xlink:type="simple">MZ231312</ext-link>
              </td><td rowspan="1" colspan="1" style="color: #152959">
                <ext-link xmlns:xlink="http://www.w3.org/1999/xlink" ext-link-type="gen" xlink:href="MZ216614" xlink:type="simple">MZ216614</ext-link>
              </td><td rowspan="1" colspan="1">
                <xref ref-type="bibr" rid="B6">Chernyshev et al. (2021)</xref>
              </td></tr><tr><td rowspan="1" colspan="1"><italic><tp:taxon-name><tp:taxon-name-part taxon-name-part-type="genus" reg="Tetrastemma">Tetrastemma</tp:taxon-name-part><tp:taxon-name-part taxon-name-part-type="species" reg="elegans">elegans</tp:taxon-name-part></tp:taxon-name></italic> C2</td><td rowspan="1" colspan="1">
                <abbrev xmlns:xlink="http://www.w3.org/1999/xlink" xlink:title="United States of America" id="ABBRID0EYZAE" xlink:type="simple">USA</abbrev>
              </td><td rowspan="1" colspan="1" style="color: #152959">
                <ext-link xmlns:xlink="http://www.w3.org/1999/xlink" ext-link-type="gen" xlink:href="MZ231157" xlink:type="simple">MZ231157</ext-link>
              </td><td rowspan="1" colspan="1" style="color: #152959">
                <ext-link xmlns:xlink="http://www.w3.org/1999/xlink" ext-link-type="gen" xlink:href="MZ216544" xlink:type="simple">MZ216544</ext-link>
              </td><td rowspan="1" colspan="1" style="color: #152959">
                <ext-link xmlns:xlink="http://www.w3.org/1999/xlink" ext-link-type="gen" xlink:href="MZ231223" xlink:type="simple">MZ231223</ext-link>
              </td><td rowspan="1" colspan="1" style="color: #152959">
                <ext-link xmlns:xlink="http://www.w3.org/1999/xlink" ext-link-type="gen" xlink:href="MZ231313" xlink:type="simple">MZ231313</ext-link>
              </td><td rowspan="1" colspan="1" style="color: #152959">
                <ext-link xmlns:xlink="http://www.w3.org/1999/xlink" ext-link-type="gen" xlink:href="MZ216615" xlink:type="simple">MZ216615</ext-link>
              </td><td rowspan="1" colspan="1">
                <xref ref-type="bibr" rid="B6">Chernyshev et al. (2021)</xref>
              </td></tr><tr><td rowspan="1" colspan="1"><italic><tp:taxon-name><tp:taxon-name-part taxon-name-part-type="genus" reg="Tetrastemma">Tetrastemma</tp:taxon-name-part><tp:taxon-name-part taxon-name-part-type="species" reg="elegans">elegans</tp:taxon-name-part></tp:taxon-name></italic> D2</td><td rowspan="1" colspan="1">York River, <abbrev xmlns:xlink="http://www.w3.org/1999/xlink" xlink:title="United States of America" id="ABBRID0EK3AE" xlink:type="simple">USA</abbrev></td><td rowspan="1" colspan="1" style="color: #152959">
                <ext-link xmlns:xlink="http://www.w3.org/1999/xlink" ext-link-type="gen" xlink:href="MZ231158" xlink:type="simple">MZ231158</ext-link>
              </td><td rowspan="1" colspan="1">–</td><td rowspan="1" colspan="1" style="color: #152959">
                <ext-link xmlns:xlink="http://www.w3.org/1999/xlink" ext-link-type="gen" xlink:href="MZ231224" xlink:type="simple">MZ231224</ext-link>
              </td><td rowspan="1" colspan="1" style="color: #152959">
                <ext-link xmlns:xlink="http://www.w3.org/1999/xlink" ext-link-type="gen" xlink:href="MZ231314" xlink:type="simple">MZ231314</ext-link>
              </td><td rowspan="1" colspan="1">–</td><td rowspan="1" colspan="1">
                <xref ref-type="bibr" rid="B6">Chernyshev et al. (2021)</xref>
              </td></tr><tr><td rowspan="1" colspan="1"><italic><tp:taxon-name><tp:taxon-name-part taxon-name-part-type="genus" reg="Tetrastemma">Tetrastemma</tp:taxon-name-part><tp:taxon-name-part taxon-name-part-type="species" reg="enteroplecta">enteroplecta</tp:taxon-name-part></tp:taxon-name></italic> A6</td><td rowspan="1" colspan="1">Florida, <abbrev xmlns:xlink="http://www.w3.org/1999/xlink" xlink:title="United States of America" id="ABBRID0EN5AE" xlink:type="simple">USA</abbrev></td><td rowspan="1" colspan="1" style="color: #152959">
                <ext-link xmlns:xlink="http://www.w3.org/1999/xlink" ext-link-type="gen" xlink:href="MZ231159" xlink:type="simple">MZ231159</ext-link>
              </td><td rowspan="1" colspan="1" style="color: #152959">
                <ext-link xmlns:xlink="http://www.w3.org/1999/xlink" ext-link-type="gen" xlink:href="MZ216546" xlink:type="simple">MZ216546</ext-link>
              </td><td rowspan="1" colspan="1" style="color: #152959">
                <ext-link xmlns:xlink="http://www.w3.org/1999/xlink" ext-link-type="gen" xlink:href="MZ231225" xlink:type="simple">MZ231225</ext-link>
              </td><td rowspan="1" colspan="1" style="color: #152959">
                <ext-link xmlns:xlink="http://www.w3.org/1999/xlink" ext-link-type="gen" xlink:href="MZ231314" xlink:type="simple">MZ231314</ext-link>
              </td><td rowspan="1" colspan="1" style="color: #152959">
                <ext-link xmlns:xlink="http://www.w3.org/1999/xlink" ext-link-type="gen" xlink:href="MZ216616" xlink:type="simple">MZ216616</ext-link>
              </td><td rowspan="1" colspan="1">
                <xref ref-type="bibr" rid="B6">Chernyshev et al. (2021)</xref>
              </td></tr><tr><td rowspan="1" colspan="1"><italic><tp:taxon-name><tp:taxon-name-part taxon-name-part-type="genus" reg="Tetrastemma">Tetrastemma</tp:taxon-name-part><tp:taxon-name-part taxon-name-part-type="species" reg="enteroplecta">enteroplecta</tp:taxon-name-part></tp:taxon-name></italic> E3</td><td rowspan="1" colspan="1">Florida, <abbrev xmlns:xlink="http://www.w3.org/1999/xlink" xlink:title="United States of America" id="ABBRID0E6AAG" xlink:type="simple">USA</abbrev></td><td rowspan="1" colspan="1" style="color: #152959">
                <ext-link xmlns:xlink="http://www.w3.org/1999/xlink" ext-link-type="gen" xlink:href="MZ231160" xlink:type="simple">MZ231160</ext-link>
              </td><td rowspan="1" colspan="1">–</td><td rowspan="1" colspan="1" style="color: #152959">
                <ext-link xmlns:xlink="http://www.w3.org/1999/xlink" ext-link-type="gen" xlink:href="MZ231226" xlink:type="simple">MZ231226</ext-link>
              </td><td rowspan="1" colspan="1" style="color: #152959">
                <ext-link xmlns:xlink="http://www.w3.org/1999/xlink" ext-link-type="gen" xlink:href="MZ231316" xlink:type="simple">MZ231316</ext-link>
              </td><td rowspan="1" colspan="1" style="color: #152959">
                <ext-link xmlns:xlink="http://www.w3.org/1999/xlink" ext-link-type="gen" xlink:href="MZ216618" xlink:type="simple">MZ216618</ext-link>
              </td><td rowspan="1" colspan="1">
                <xref ref-type="bibr" rid="B6">Chernyshev et al. (2021)</xref>
              </td></tr><tr><td rowspan="1" colspan="1"><italic><tp:taxon-name><tp:taxon-name-part taxon-name-part-type="genus" reg="Tetrastemma">Tetrastemma</tp:taxon-name-part><tp:taxon-name-part taxon-name-part-type="species" reg="enteroplecta">enteroplecta</tp:taxon-name-part></tp:taxon-name></italic> B7</td><td rowspan="1" colspan="1">
                <abbrev xmlns:xlink="http://www.w3.org/1999/xlink" xlink:title="Venezuela" id="ABBRID0EJDAG" xlink:type="simple">VE</abbrev>
              </td><td rowspan="1" colspan="1" style="color: #152959">
                <ext-link xmlns:xlink="http://www.w3.org/1999/xlink" ext-link-type="gen" xlink:href="MZ231161" xlink:type="simple">MZ231161</ext-link>
              </td><td rowspan="1" colspan="1">–</td><td rowspan="1" colspan="1" style="color: #152959">
                <ext-link xmlns:xlink="http://www.w3.org/1999/xlink" ext-link-type="gen" xlink:href="MZ231227" xlink:type="simple">MZ231227</ext-link>
              </td><td rowspan="1" colspan="1" style="color: #152959">
                <ext-link xmlns:xlink="http://www.w3.org/1999/xlink" ext-link-type="gen" xlink:href="MZ231317" xlink:type="simple">MZ231317</ext-link>
              </td><td rowspan="1" colspan="1">–</td><td rowspan="1" colspan="1">
                <xref ref-type="bibr" rid="B6">Chernyshev et al. (2021)</xref>
              </td></tr><tr><td rowspan="1" colspan="1">
                <italic>
                  <tp:taxon-name><tp:taxon-name-part taxon-name-part-type="genus" reg="Tetrastemma">Tetrastemma</tp:taxon-name-part><tp:taxon-name-part taxon-name-part-type="species" reg="freyae">freyae</tp:taxon-name-part></tp:taxon-name>
                </italic>
              </td><td rowspan="1" colspan="1">Hawaii, <abbrev xmlns:xlink="http://www.w3.org/1999/xlink" xlink:title="United States of America" id="ABBRID0ENFAG" xlink:type="simple">USA</abbrev></td><td rowspan="1" colspan="1">–</td><td rowspan="1" colspan="1" style="color: #152959">
                <ext-link xmlns:xlink="http://www.w3.org/1999/xlink" ext-link-type="gen" xlink:href="MT247877" xlink:type="simple">MT247877</ext-link>
              </td><td rowspan="1" colspan="1" style="color: #152959">
                <ext-link xmlns:xlink="http://www.w3.org/1999/xlink" ext-link-type="gen" xlink:href="MZ231229" xlink:type="simple">MZ231229</ext-link>
              </td><td rowspan="1" colspan="1" style="color: #152959">
                <ext-link xmlns:xlink="http://www.w3.org/1999/xlink" ext-link-type="gen" xlink:href="MZ231319" xlink:type="simple">MZ231319</ext-link>
              </td><td rowspan="1" colspan="1" style="color: #152959">
                <ext-link xmlns:xlink="http://www.w3.org/1999/xlink" ext-link-type="gen" xlink:href="MT247879" xlink:type="simple">MT247879</ext-link>
              </td><td rowspan="1" colspan="1">
                <xref ref-type="bibr" rid="B5">Chernyshev et al. (2020)</xref>
              </td></tr><tr><td rowspan="1" colspan="1"><italic><tp:taxon-name><tp:taxon-name-part taxon-name-part-type="genus" reg="Tetrastemma">Tetrastemma</tp:taxon-name-part><tp:taxon-name-part taxon-name-part-type="species" reg="merulum">merulum</tp:taxon-name-part></tp:taxon-name></italic> F2</td><td rowspan="1" colspan="1">Florida, <abbrev xmlns:xlink="http://www.w3.org/1999/xlink" xlink:title="United States of America" id="ABBRID0EXHAG" xlink:type="simple">USA</abbrev></td><td rowspan="1" colspan="1" style="color: #152959">
                <ext-link xmlns:xlink="http://www.w3.org/1999/xlink" ext-link-type="gen" xlink:href="MZ231163" xlink:type="simple">MZ231163</ext-link>
              </td><td rowspan="1" colspan="1" style="color: #152959">
                <ext-link xmlns:xlink="http://www.w3.org/1999/xlink" ext-link-type="gen" xlink:href="MZ216550" xlink:type="simple">MZ216550</ext-link>
              </td><td rowspan="1" colspan="1" style="color: #152959">
                <ext-link xmlns:xlink="http://www.w3.org/1999/xlink" ext-link-type="gen" xlink:href="MZ231231" xlink:type="simple">MZ231231</ext-link>
              </td><td rowspan="1" colspan="1" style="color: #152959">
                <ext-link xmlns:xlink="http://www.w3.org/1999/xlink" ext-link-type="gen" xlink:href="MZ231321" xlink:type="simple">MZ231321</ext-link>
              </td><td rowspan="1" colspan="1" style="color: #152959">
                <ext-link xmlns:xlink="http://www.w3.org/1999/xlink" ext-link-type="gen" xlink:href="MZ216622" xlink:type="simple">MZ216622</ext-link>
              </td><td rowspan="1" colspan="1">
                <xref ref-type="bibr" rid="B6">Chernyshev et al. (2021)</xref>
              </td></tr><tr><td rowspan="1" colspan="1"><italic><tp:taxon-name><tp:taxon-name-part taxon-name-part-type="genus" reg="Tetrastemma">Tetrastemma</tp:taxon-name-part><tp:taxon-name-part taxon-name-part-type="species" reg="merulum">merulum</tp:taxon-name-part></tp:taxon-name></italic> H5</td><td rowspan="1" colspan="1">Florida, <abbrev xmlns:xlink="http://www.w3.org/1999/xlink" xlink:title="United States of America" id="ABBRID0EIKAG" xlink:type="simple">USA</abbrev></td><td rowspan="1" colspan="1" style="color: #152959">
                <ext-link xmlns:xlink="http://www.w3.org/1999/xlink" ext-link-type="gen" xlink:href="MZ231164" xlink:type="simple">MZ231164</ext-link>
              </td><td rowspan="1" colspan="1" style="color: #152959">
                <ext-link xmlns:xlink="http://www.w3.org/1999/xlink" ext-link-type="gen" xlink:href="MZ216551" xlink:type="simple">MZ216551</ext-link>
              </td><td rowspan="1" colspan="1" style="color: #152959">
                <ext-link xmlns:xlink="http://www.w3.org/1999/xlink" ext-link-type="gen" xlink:href="MZ231232" xlink:type="simple">MZ231232</ext-link>
              </td><td rowspan="1" colspan="1" style="color: #152959">
                <ext-link xmlns:xlink="http://www.w3.org/1999/xlink" ext-link-type="gen" xlink:href="MZ231322" xlink:type="simple">MZ231322</ext-link>
              </td><td rowspan="1" colspan="1" style="color: #152959">
                <ext-link xmlns:xlink="http://www.w3.org/1999/xlink" ext-link-type="gen" xlink:href="MZ216623" xlink:type="simple">MZ216623</ext-link>
              </td><td rowspan="1" colspan="1">
                <xref ref-type="bibr" rid="B6">Chernyshev et al. (2021)</xref>
              </td></tr><tr><td rowspan="1" colspan="1"><italic><tp:taxon-name><tp:taxon-name-part taxon-name-part-type="genus" reg="Tetrastemma">Tetrastemma</tp:taxon-name-part><tp:taxon-name-part taxon-name-part-type="species" reg="persona">persona</tp:taxon-name-part></tp:taxon-name></italic> sp. nov.</td><td rowspan="1" colspan="1">Sagami Bay, <abbrev xmlns:xlink="http://www.w3.org/1999/xlink" xlink:title="Japan" id="ABBRID0EZMAG" xlink:type="simple">JP</abbrev></td><td rowspan="1" colspan="1" style="color: #152959">
                <ext-link xmlns:xlink="http://www.w3.org/1999/xlink" ext-link-type="gen" xlink:href="OQ248526" xlink:type="simple">OQ248526</ext-link>
              </td><td rowspan="1" colspan="1" style="color: #152959">
                <ext-link xmlns:xlink="http://www.w3.org/1999/xlink" ext-link-type="gen" xlink:href="OQ249698" xlink:type="simple">OQ249698</ext-link>
              </td><td rowspan="1" colspan="1" style="color: #152959">
                <ext-link xmlns:xlink="http://www.w3.org/1999/xlink" ext-link-type="gen" xlink:href="OQ248518" xlink:type="simple">OQ248518</ext-link>
              </td><td rowspan="1" colspan="1" style="color: #152959">
                <ext-link xmlns:xlink="http://www.w3.org/1999/xlink" ext-link-type="gen" xlink:href="OQ248521" xlink:type="simple">OQ248521</ext-link>
              </td><td rowspan="1" colspan="1" style="color: #152959">
                <ext-link xmlns:xlink="http://www.w3.org/1999/xlink" ext-link-type="gen" xlink:href="OQ248167" xlink:type="simple">OQ248167</ext-link>
              </td><td rowspan="1" colspan="1">Present study</td></tr><tr><td rowspan="1" colspan="1">
                <italic>
                  <tp:taxon-name><tp:taxon-name-part taxon-name-part-type="genus" reg="Tetrastemma">Tetrastemma</tp:taxon-name-part><tp:taxon-name-part taxon-name-part-type="species" reg="reticulatum">reticulatum</tp:taxon-name-part></tp:taxon-name>
                </italic>
              </td><td rowspan="1" colspan="1">California, <abbrev xmlns:xlink="http://www.w3.org/1999/xlink" xlink:title="United States of America" id="ABBRID0EFPAG" xlink:type="simple">USA</abbrev></td><td rowspan="1" colspan="1" style="color: #152959">
                <ext-link xmlns:xlink="http://www.w3.org/1999/xlink" ext-link-type="gen" xlink:href="MZ231168" xlink:type="simple">MZ231168</ext-link>
              </td><td rowspan="1" colspan="1" style="color: #152959">
                <ext-link xmlns:xlink="http://www.w3.org/1999/xlink" ext-link-type="gen" xlink:href="MZ216556" xlink:type="simple">MZ216556</ext-link>
              </td><td rowspan="1" colspan="1" style="color: #152959">
                <ext-link xmlns:xlink="http://www.w3.org/1999/xlink" ext-link-type="gen" xlink:href="MZ231238" xlink:type="simple">MZ231238</ext-link>
              </td><td rowspan="1" colspan="1" style="color: #152959">
                <ext-link xmlns:xlink="http://www.w3.org/1999/xlink" ext-link-type="gen" xlink:href="MZ231328" xlink:type="simple">MZ231328</ext-link>
              </td><td rowspan="1" colspan="1" style="color: #152959">
                <ext-link xmlns:xlink="http://www.w3.org/1999/xlink" ext-link-type="gen" xlink:href="MZ216629" xlink:type="simple">MZ216629</ext-link>
              </td><td rowspan="1" colspan="1">
                <xref ref-type="bibr" rid="B6">Chernyshev et al. (2021)</xref>
              </td></tr><tr><td rowspan="1" colspan="1"><italic><tp:taxon-name><tp:taxon-name-part taxon-name-part-type="genus" reg="Tetrastemma">Tetrastemma</tp:taxon-name-part><tp:taxon-name-part taxon-name-part-type="species" reg="shohoense">shohoense</tp:taxon-name-part></tp:taxon-name></italic> sp. nov.</td><td rowspan="1" colspan="1">Shoho Seamount, <abbrev xmlns:xlink="http://www.w3.org/1999/xlink" xlink:title="Japan" id="ABBRID0EWRAG" xlink:type="simple">JP</abbrev></td><td rowspan="1" colspan="1" style="color: #152959">
                <ext-link xmlns:xlink="http://www.w3.org/1999/xlink" ext-link-type="gen" xlink:href="OQ248524" xlink:type="simple">OQ248524</ext-link>
              </td><td rowspan="1" colspan="1" style="color: #152959">
                <ext-link xmlns:xlink="http://www.w3.org/1999/xlink" ext-link-type="gen" xlink:href="OQ249700" xlink:type="simple">OQ249700</ext-link>
              </td><td rowspan="1" colspan="1">–</td><td rowspan="1" colspan="1">–</td><td rowspan="1" colspan="1">–</td><td rowspan="1" colspan="1">Present study</td></tr><tr><td rowspan="1" colspan="1"><italic><tp:taxon-name><tp:taxon-name-part taxon-name-part-type="genus" reg="Tetrastemma">Tetrastemma</tp:taxon-name-part></tp:taxon-name></italic> sp. F7</td><td rowspan="1" colspan="1">Florida, <abbrev xmlns:xlink="http://www.w3.org/1999/xlink" xlink:title="United States of America" id="ABBRID0EJTAG" xlink:type="simple">USA</abbrev></td><td rowspan="1" colspan="1" style="color: #152959">
                <ext-link xmlns:xlink="http://www.w3.org/1999/xlink" ext-link-type="gen" xlink:href="MZ231173" xlink:type="simple">MZ231173</ext-link>
              </td><td rowspan="1" colspan="1" style="color: #152959">
                <ext-link xmlns:xlink="http://www.w3.org/1999/xlink" ext-link-type="gen" xlink:href="MZ216564" xlink:type="simple">MZ216564</ext-link>
              </td><td rowspan="1" colspan="1" style="color: #152959">
                <ext-link xmlns:xlink="http://www.w3.org/1999/xlink" ext-link-type="gen" xlink:href="MZ231246" xlink:type="simple">MZ231246</ext-link>
              </td><td rowspan="1" colspan="1" style="color: #152959">
                <ext-link xmlns:xlink="http://www.w3.org/1999/xlink" ext-link-type="gen" xlink:href="MZ231336" xlink:type="simple">MZ231336</ext-link>
              </td><td rowspan="1" colspan="1" style="color: #152959">
                <ext-link xmlns:xlink="http://www.w3.org/1999/xlink" ext-link-type="gen" xlink:href="MZ216637" xlink:type="simple">MZ216637</ext-link>
              </td><td rowspan="1" colspan="1">
                <xref ref-type="bibr" rid="B6">Chernyshev et al. (2021)</xref>
              </td></tr><tr><td rowspan="1" colspan="1"><italic><tp:taxon-name><tp:taxon-name-part taxon-name-part-type="genus" reg="Tetrastemma">Tetrastemma</tp:taxon-name-part></tp:taxon-name></italic> sp. GM 1</td><td rowspan="1" colspan="1">Gulf of Mexico, <abbrev xmlns:xlink="http://www.w3.org/1999/xlink" xlink:title="United States of America" id="ABBRID0EWVAG" xlink:type="simple">USA</abbrev></td><td rowspan="1" colspan="1" style="color: #152959">
                <ext-link xmlns:xlink="http://www.w3.org/1999/xlink" ext-link-type="gen" xlink:href="MZ231175" xlink:type="simple">MZ231175</ext-link>
              </td><td rowspan="1" colspan="1">–</td><td rowspan="1" colspan="1" style="color: #152959">
                <ext-link xmlns:xlink="http://www.w3.org/1999/xlink" ext-link-type="gen" xlink:href="MZ231248" xlink:type="simple">MZ231248</ext-link>
              </td><td rowspan="1" colspan="1" style="color: #152959">
                <ext-link xmlns:xlink="http://www.w3.org/1999/xlink" ext-link-type="gen" xlink:href="MZ231338" xlink:type="simple">MZ231338</ext-link>
              </td><td rowspan="1" colspan="1" style="color: #152959">
                <ext-link xmlns:xlink="http://www.w3.org/1999/xlink" ext-link-type="gen" xlink:href="MZ216639" xlink:type="simple">MZ216639</ext-link>
              </td><td rowspan="1" colspan="1">
                <xref ref-type="bibr" rid="B6">Chernyshev et al. (2021)</xref>
              </td></tr><tr><td rowspan="1" colspan="1"><italic><tp:taxon-name><tp:taxon-name-part taxon-name-part-type="genus" reg="Tetrastemma">Tetrastemma</tp:taxon-name-part></tp:taxon-name></italic> sp. GM 2</td><td rowspan="1" colspan="1">Florida, <abbrev xmlns:xlink="http://www.w3.org/1999/xlink" xlink:title="United States of America" id="ABBRID0E3XAG" xlink:type="simple">USA</abbrev></td><td rowspan="1" colspan="1" style="color: #152959">
                <ext-link xmlns:xlink="http://www.w3.org/1999/xlink" ext-link-type="gen" xlink:href="MZ231176" xlink:type="simple">MZ231176</ext-link>
              </td><td rowspan="1" colspan="1" style="color: #152959">
                <ext-link xmlns:xlink="http://www.w3.org/1999/xlink" ext-link-type="gen" xlink:href="MZ216565" xlink:type="simple">MZ216565</ext-link>
              </td><td rowspan="1" colspan="1" style="color: #152959">
                <ext-link xmlns:xlink="http://www.w3.org/1999/xlink" ext-link-type="gen" xlink:href="MZ231249" xlink:type="simple">MZ231249</ext-link>
              </td><td rowspan="1" colspan="1" style="color: #152959">
                <ext-link xmlns:xlink="http://www.w3.org/1999/xlink" ext-link-type="gen" xlink:href="MZ231339" xlink:type="simple">MZ231339</ext-link>
              </td><td rowspan="1" colspan="1" style="color: #152959">
                <ext-link xmlns:xlink="http://www.w3.org/1999/xlink" ext-link-type="gen" xlink:href="MZ216640" xlink:type="simple">MZ216640</ext-link>
              </td><td rowspan="1" colspan="1">
                <xref ref-type="bibr" rid="B6">Chernyshev et al. (2021)</xref>
              </td></tr><tr><td rowspan="1" colspan="1"><italic><tp:taxon-name><tp:taxon-name-part taxon-name-part-type="genus" reg="Tetrastemma">Tetrastemma</tp:taxon-name-part></tp:taxon-name></italic> sp. GM 3</td><td rowspan="1" colspan="1">Gulf of Mexico, <abbrev xmlns:xlink="http://www.w3.org/1999/xlink" xlink:title="United States of America" id="ABBRID0EJ1AG" xlink:type="simple">USA</abbrev></td><td rowspan="1" colspan="1" style="color: #152959">
                <ext-link xmlns:xlink="http://www.w3.org/1999/xlink" ext-link-type="gen" xlink:href="MZ231177" xlink:type="simple">MZ231177</ext-link>
              </td><td rowspan="1" colspan="1">–</td><td rowspan="1" colspan="1" style="color: #152959">
                <ext-link xmlns:xlink="http://www.w3.org/1999/xlink" ext-link-type="gen" xlink:href="MZ231250" xlink:type="simple">MZ231250</ext-link>
              </td><td rowspan="1" colspan="1" style="color: #152959">
                <ext-link xmlns:xlink="http://www.w3.org/1999/xlink" ext-link-type="gen" xlink:href="MZ231340" xlink:type="simple">MZ231340</ext-link>
              </td><td rowspan="1" colspan="1" style="color: #152959">
                <ext-link xmlns:xlink="http://www.w3.org/1999/xlink" ext-link-type="gen" xlink:href="MZ216641" xlink:type="simple">MZ216641</ext-link>
              </td><td rowspan="1" colspan="1">
                <xref ref-type="bibr" rid="B6">Chernyshev et al. (2021)</xref>
              </td></tr><tr><td rowspan="1" colspan="1"><italic><tp:taxon-name><tp:taxon-name-part taxon-name-part-type="genus" reg="Tetrastemma">Tetrastemma</tp:taxon-name-part></tp:taxon-name></italic> sp. I</td><td rowspan="1" colspan="1">Iturup, <abbrev xmlns:xlink="http://www.w3.org/1999/xlink" xlink:title="Russia" id="ABBRID0EP3AG" xlink:type="simple">RU</abbrev></td><td rowspan="1" colspan="1" style="color: #152959">
                <ext-link xmlns:xlink="http://www.w3.org/1999/xlink" ext-link-type="gen" xlink:href="MZ231179" xlink:type="simple">MZ231179</ext-link>
              </td><td rowspan="1" colspan="1">–</td><td rowspan="1" colspan="1" style="color: #152959">
                <ext-link xmlns:xlink="http://www.w3.org/1999/xlink" ext-link-type="gen" xlink:href="MZ231252" xlink:type="simple">MZ231252</ext-link>
              </td><td rowspan="1" colspan="1" style="color: #152959">
                <ext-link xmlns:xlink="http://www.w3.org/1999/xlink" ext-link-type="gen" xlink:href="MZ231342" xlink:type="simple">MZ231342</ext-link>
              </td><td rowspan="1" colspan="1" style="color: #152959">
                <ext-link xmlns:xlink="http://www.w3.org/1999/xlink" ext-link-type="gen" xlink:href="MZ216643" xlink:type="simple">MZ216643</ext-link>
              </td><td rowspan="1" colspan="1">
                <xref ref-type="bibr" rid="B6">Chernyshev et al. (2021)</xref>
              </td></tr><tr><td rowspan="1" colspan="1"><italic><tp:taxon-name><tp:taxon-name-part taxon-name-part-type="genus" reg="Tetrastemma">Tetrastemma</tp:taxon-name-part></tp:taxon-name></italic> sp. IP</td><td rowspan="1" colspan="1">Iturup, <abbrev xmlns:xlink="http://www.w3.org/1999/xlink" xlink:title="Russia" id="ABBRID0EV5AG" xlink:type="simple">RU</abbrev></td><td rowspan="1" colspan="1" style="color: #152959">
                <ext-link xmlns:xlink="http://www.w3.org/1999/xlink" ext-link-type="gen" xlink:href="MZ231180" xlink:type="simple">MZ231180</ext-link>
              </td><td rowspan="1" colspan="1" style="color: #152959">
                <ext-link xmlns:xlink="http://www.w3.org/1999/xlink" ext-link-type="gen" xlink:href="MZ216567" xlink:type="simple">MZ216567</ext-link>
              </td><td rowspan="1" colspan="1" style="color: #152959">
                <ext-link xmlns:xlink="http://www.w3.org/1999/xlink" ext-link-type="gen" xlink:href="MZ231253" xlink:type="simple">MZ231253</ext-link>
              </td><td rowspan="1" colspan="1" style="color: #152959">
                <ext-link xmlns:xlink="http://www.w3.org/1999/xlink" ext-link-type="gen" xlink:href="MZ231343" xlink:type="simple">MZ231343</ext-link>
              </td><td rowspan="1" colspan="1" style="color: #152959">
                <ext-link xmlns:xlink="http://www.w3.org/1999/xlink" ext-link-type="gen" xlink:href="MZ216644" xlink:type="simple">MZ216644</ext-link>
              </td><td rowspan="1" colspan="1">
                <xref ref-type="bibr" rid="B6">Chernyshev et al. (2021)</xref>
              </td></tr><tr><td rowspan="1" colspan="1"><italic><tp:taxon-name><tp:taxon-name-part taxon-name-part-type="genus" reg="Tetrastemma">Tetrastemma</tp:taxon-name-part></tp:taxon-name></italic> sp. J 1TjS</td><td rowspan="1" colspan="1">Simushir, <abbrev xmlns:xlink="http://www.w3.org/1999/xlink" xlink:title="Russia" id="ABBRID0ECBBG" xlink:type="simple">RU</abbrev></td><td rowspan="1" colspan="1" style="color: #152959">
                <ext-link xmlns:xlink="http://www.w3.org/1999/xlink" ext-link-type="gen" xlink:href="MZ231182" xlink:type="simple">MZ231182</ext-link>
              </td><td rowspan="1" colspan="1" style="color: #152959">
                <ext-link xmlns:xlink="http://www.w3.org/1999/xlink" ext-link-type="gen" xlink:href="MZ216570" xlink:type="simple">MZ216570</ext-link>
              </td><td rowspan="1" colspan="1" style="color: #152959">
                <ext-link xmlns:xlink="http://www.w3.org/1999/xlink" ext-link-type="gen" xlink:href="MZ231256" xlink:type="simple">MZ231256</ext-link>
              </td><td rowspan="1" colspan="1" style="color: #152959">
                <ext-link xmlns:xlink="http://www.w3.org/1999/xlink" ext-link-type="gen" xlink:href="MZ231346" xlink:type="simple">MZ231346</ext-link>
              </td><td rowspan="1" colspan="1" style="color: #152959">
                <ext-link xmlns:xlink="http://www.w3.org/1999/xlink" ext-link-type="gen" xlink:href="MZ216647" xlink:type="simple">MZ216647</ext-link>
              </td><td rowspan="1" colspan="1">
                <xref ref-type="bibr" rid="B6">Chernyshev et al. (2021)</xref>
              </td></tr><tr><td rowspan="1" colspan="1"><italic><tp:taxon-name><tp:taxon-name-part taxon-name-part-type="genus" reg="Tetrastemma">Tetrastemma</tp:taxon-name-part></tp:taxon-name></italic> sp. J 3TjS</td><td rowspan="1" colspan="1">Simushir, <abbrev xmlns:xlink="http://www.w3.org/1999/xlink" xlink:title="Russia" id="ABBRID0EPDBG" xlink:type="simple">RU</abbrev></td><td rowspan="1" colspan="1" style="color: #152959">
                <ext-link xmlns:xlink="http://www.w3.org/1999/xlink" ext-link-type="gen" xlink:href="MZ231183" xlink:type="simple">MZ231183</ext-link>
              </td><td rowspan="1" colspan="1" style="color: #152959">
                <ext-link xmlns:xlink="http://www.w3.org/1999/xlink" ext-link-type="gen" xlink:href="MZ216571" xlink:type="simple">MZ216571</ext-link>
              </td><td rowspan="1" colspan="1" style="color: #152959">
                <ext-link xmlns:xlink="http://www.w3.org/1999/xlink" ext-link-type="gen" xlink:href="MZ231257" xlink:type="simple">MZ231257</ext-link>
              </td><td rowspan="1" colspan="1" style="color: #152959">
                <ext-link xmlns:xlink="http://www.w3.org/1999/xlink" ext-link-type="gen" xlink:href="MZ231347" xlink:type="simple">MZ231347</ext-link>
              </td><td rowspan="1" colspan="1" style="color: #152959">
                <ext-link xmlns:xlink="http://www.w3.org/1999/xlink" ext-link-type="gen" xlink:href="MZ216648" xlink:type="simple">MZ216648</ext-link>
              </td><td rowspan="1" colspan="1">
                <xref ref-type="bibr" rid="B6">Chernyshev et al. (2021)</xref>
              </td></tr><tr><td rowspan="1" colspan="1"><italic><tp:taxon-name><tp:taxon-name-part taxon-name-part-type="genus" reg="Tetrastemma">Tetrastemma</tp:taxon-name-part></tp:taxon-name></italic> sp. J 4TjS</td><td rowspan="1" colspan="1">Simushir, <abbrev xmlns:xlink="http://www.w3.org/1999/xlink" xlink:title="Russia" id="ABBRID0E3FBG" xlink:type="simple">RU</abbrev></td><td rowspan="1" colspan="1" style="color: #152959">
                <ext-link xmlns:xlink="http://www.w3.org/1999/xlink" ext-link-type="gen" xlink:href="MZ231184" xlink:type="simple">MZ231184</ext-link>
              </td><td rowspan="1" colspan="1" style="color: #152959">
                <ext-link xmlns:xlink="http://www.w3.org/1999/xlink" ext-link-type="gen" xlink:href="MZ216572" xlink:type="simple">MZ216572</ext-link>
              </td><td rowspan="1" colspan="1" style="color: #152959">
                <ext-link xmlns:xlink="http://www.w3.org/1999/xlink" ext-link-type="gen" xlink:href="MZ231258" xlink:type="simple">MZ231258</ext-link>
              </td><td rowspan="1" colspan="1" style="color: #152959">
                <ext-link xmlns:xlink="http://www.w3.org/1999/xlink" ext-link-type="gen" xlink:href="MZ231348" xlink:type="simple">MZ231348</ext-link>
              </td><td rowspan="1" colspan="1" style="color: #152959">
                <ext-link xmlns:xlink="http://www.w3.org/1999/xlink" ext-link-type="gen" xlink:href="MZ216649" xlink:type="simple">MZ216649</ext-link>
              </td><td rowspan="1" colspan="1">
                <xref ref-type="bibr" rid="B6">Chernyshev et al. (2021)</xref>
              </td></tr><tr><td rowspan="1" colspan="1"><italic><tp:taxon-name><tp:taxon-name-part taxon-name-part-type="genus" reg="Tetrastemma">Tetrastemma</tp:taxon-name-part></tp:taxon-name></italic> sp. M1</td><td rowspan="1" colspan="1">Urup, <abbrev xmlns:xlink="http://www.w3.org/1999/xlink" xlink:title="Russia" id="ABBRID0EJIBG" xlink:type="simple">RU</abbrev></td><td rowspan="1" colspan="1">–</td><td rowspan="1" colspan="1" style="color: #152959">
                <ext-link xmlns:xlink="http://www.w3.org/1999/xlink" ext-link-type="gen" xlink:href="MZ216573" xlink:type="simple">MZ216573</ext-link>
              </td><td rowspan="1" colspan="1" style="color: #152959">
                <ext-link xmlns:xlink="http://www.w3.org/1999/xlink" ext-link-type="gen" xlink:href="MZ231259" xlink:type="simple">MZ231259</ext-link>
              </td><td rowspan="1" colspan="1" style="color: #152959">
                <ext-link xmlns:xlink="http://www.w3.org/1999/xlink" ext-link-type="gen" xlink:href="MZ231349" xlink:type="simple">MZ231349</ext-link>
              </td><td rowspan="1" colspan="1" style="color: #152959">
                <ext-link xmlns:xlink="http://www.w3.org/1999/xlink" ext-link-type="gen" xlink:href="MZ216650" xlink:type="simple">MZ216650</ext-link>
              </td><td rowspan="1" colspan="1">
                <xref ref-type="bibr" rid="B6">Chernyshev et al. (2021)</xref>
              </td></tr><tr><td rowspan="1" colspan="1"><italic><tp:taxon-name><tp:taxon-name-part taxon-name-part-type="genus" reg="Tetrastemma">Tetrastemma</tp:taxon-name-part></tp:taxon-name></italic> sp. M2</td><td rowspan="1" colspan="1">Urup, <abbrev xmlns:xlink="http://www.w3.org/1999/xlink" xlink:title="Russia" id="ABBRID0EPKBG" xlink:type="simple">RU</abbrev></td><td rowspan="1" colspan="1">–</td><td rowspan="1" colspan="1" style="color: #152959">
                <ext-link xmlns:xlink="http://www.w3.org/1999/xlink" ext-link-type="gen" xlink:href="MZ216574" xlink:type="simple">MZ216574</ext-link>
              </td><td rowspan="1" colspan="1" style="color: #152959">
                <ext-link xmlns:xlink="http://www.w3.org/1999/xlink" ext-link-type="gen" xlink:href="MZ231260" xlink:type="simple">MZ231260</ext-link>
              </td><td rowspan="1" colspan="1" style="color: #152959">
                <ext-link xmlns:xlink="http://www.w3.org/1999/xlink" ext-link-type="gen" xlink:href="MZ231350" xlink:type="simple">MZ231350</ext-link>
              </td><td rowspan="1" colspan="1" style="color: #152959">
                <ext-link xmlns:xlink="http://www.w3.org/1999/xlink" ext-link-type="gen" xlink:href="MZ216651" xlink:type="simple">MZ216651</ext-link>
              </td><td rowspan="1" colspan="1">
                <xref ref-type="bibr" rid="B6">Chernyshev et al. (2021)</xref>
              </td></tr><tr><td rowspan="1" colspan="1"><italic><tp:taxon-name><tp:taxon-name-part taxon-name-part-type="genus" reg="Tetrastemma">Tetrastemma</tp:taxon-name-part></tp:taxon-name></italic> sp. Ofunato</td><td rowspan="1" colspan="1">Off Ofunato, <abbrev xmlns:xlink="http://www.w3.org/1999/xlink" xlink:title="Japan" id="ABBRID0EVMBG" xlink:type="simple">JP</abbrev></td><td rowspan="1" colspan="1" style="color: #152959">
                <ext-link xmlns:xlink="http://www.w3.org/1999/xlink" ext-link-type="gen" xlink:href="OQ248527" xlink:type="simple">OQ248527</ext-link>
              </td><td rowspan="1" colspan="1" style="color: #152959">
                <ext-link xmlns:xlink="http://www.w3.org/1999/xlink" ext-link-type="gen" xlink:href="OQ249699" xlink:type="simple">OQ249699</ext-link>
              </td><td rowspan="1" colspan="1" style="color: #152959">
                <ext-link xmlns:xlink="http://www.w3.org/1999/xlink" ext-link-type="gen" xlink:href="OQ248519" xlink:type="simple">OQ248519</ext-link>
              </td><td rowspan="1" colspan="1" style="color: #152959">
                <ext-link xmlns:xlink="http://www.w3.org/1999/xlink" ext-link-type="gen" xlink:href="OQ248522" xlink:type="simple">OQ248522</ext-link>
              </td><td rowspan="1" colspan="1" style="color: #152959">
                <ext-link xmlns:xlink="http://www.w3.org/1999/xlink" ext-link-type="gen" xlink:href="OQ248168" xlink:type="simple">OQ248168</ext-link>
              </td><td rowspan="1" colspan="1">
                <xref ref-type="bibr" rid="B6">Chernyshev et al. (2021)</xref>
              </td></tr><tr><td rowspan="1" colspan="1"><italic><tp:taxon-name><tp:taxon-name-part taxon-name-part-type="genus" reg="Tetrastemma">Tetrastemma</tp:taxon-name-part></tp:taxon-name></italic> sp. S 1TsS</td><td rowspan="1" colspan="1">Simushir, <abbrev xmlns:xlink="http://www.w3.org/1999/xlink" xlink:title="Russia" id="ABBRID0ECPBG" xlink:type="simple">RU</abbrev></td><td rowspan="1" colspan="1">–</td><td rowspan="1" colspan="1" style="color: #152959">
                <ext-link xmlns:xlink="http://www.w3.org/1999/xlink" ext-link-type="gen" xlink:href="MZ216575" xlink:type="simple">MZ216575</ext-link>
              </td><td rowspan="1" colspan="1" style="color: #152959">
                <ext-link xmlns:xlink="http://www.w3.org/1999/xlink" ext-link-type="gen" xlink:href="MZ231261" xlink:type="simple">MZ231261</ext-link>
              </td><td rowspan="1" colspan="1" style="color: #152959">
                <ext-link xmlns:xlink="http://www.w3.org/1999/xlink" ext-link-type="gen" xlink:href="MZ231351" xlink:type="simple">MZ231351</ext-link>
              </td><td rowspan="1" colspan="1" style="color: #152959">
                <ext-link xmlns:xlink="http://www.w3.org/1999/xlink" ext-link-type="gen" xlink:href="MZ216652" xlink:type="simple">MZ216652</ext-link>
              </td><td rowspan="1" colspan="1">
                <xref ref-type="bibr" rid="B6">Chernyshev et al. (2021)</xref>
              </td></tr><tr><td rowspan="1" colspan="1"><italic><tp:taxon-name><tp:taxon-name-part taxon-name-part-type="genus" reg="Tetrastemma">Tetrastemma</tp:taxon-name-part></tp:taxon-name></italic> sp. S 2TsS</td><td rowspan="1" colspan="1">Simushir, <abbrev xmlns:xlink="http://www.w3.org/1999/xlink" xlink:title="Russia" id="ABBRID0EIRBG" xlink:type="simple">RU</abbrev></td><td rowspan="1" colspan="1">–</td><td rowspan="1" colspan="1" style="color: #152959">
                <ext-link xmlns:xlink="http://www.w3.org/1999/xlink" ext-link-type="gen" xlink:href="MZ216576" xlink:type="simple">MZ216576</ext-link>
              </td><td rowspan="1" colspan="1" style="color: #152959">
                <ext-link xmlns:xlink="http://www.w3.org/1999/xlink" ext-link-type="gen" xlink:href="MZ231262" xlink:type="simple">MZ231262</ext-link>
              </td><td rowspan="1" colspan="1" style="color: #152959">
                <ext-link xmlns:xlink="http://www.w3.org/1999/xlink" ext-link-type="gen" xlink:href="MZ231352" xlink:type="simple">MZ231352</ext-link>
              </td><td rowspan="1" colspan="1" style="color: #152959">
                <ext-link xmlns:xlink="http://www.w3.org/1999/xlink" ext-link-type="gen" xlink:href="MZ216653" xlink:type="simple">MZ216653</ext-link>
              </td><td rowspan="1" colspan="1">
                <xref ref-type="bibr" rid="B6">Chernyshev et al. (2021)</xref>
              </td></tr><tr><td rowspan="1" colspan="1"><italic><tp:taxon-name><tp:taxon-name-part taxon-name-part-type="genus" reg="Tetrastemma">Tetrastemma</tp:taxon-name-part></tp:taxon-name></italic> sp. U 13TsU</td><td rowspan="1" colspan="1">Urup, <abbrev xmlns:xlink="http://www.w3.org/1999/xlink" xlink:title="Russia" id="ABBRID0EOTBG" xlink:type="simple">RU</abbrev></td><td rowspan="1" colspan="1" style="color: #152959">
                <ext-link xmlns:xlink="http://www.w3.org/1999/xlink" ext-link-type="gen" xlink:href="MZ231185" xlink:type="simple">MZ231185</ext-link>
              </td><td rowspan="1" colspan="1" style="color: #152959">
                <ext-link xmlns:xlink="http://www.w3.org/1999/xlink" ext-link-type="gen" xlink:href="MZ216577" xlink:type="simple">MZ216577</ext-link>
              </td><td rowspan="1" colspan="1" style="color: #152959">
                <ext-link xmlns:xlink="http://www.w3.org/1999/xlink" ext-link-type="gen" xlink:href="MZ231263" xlink:type="simple">MZ231263</ext-link>
              </td><td rowspan="1" colspan="1" style="color: #152959">
                <ext-link xmlns:xlink="http://www.w3.org/1999/xlink" ext-link-type="gen" xlink:href="MZ231353" xlink:type="simple">MZ231353</ext-link>
              </td><td rowspan="1" colspan="1" style="color: #152959">
                <ext-link xmlns:xlink="http://www.w3.org/1999/xlink" ext-link-type="gen" xlink:href="MZ216654" xlink:type="simple">MZ216654</ext-link>
              </td><td rowspan="1" colspan="1">
                <xref ref-type="bibr" rid="B6">Chernyshev et al. (2021)</xref>
              </td></tr><tr><td rowspan="1" colspan="1"><italic><tp:taxon-name><tp:taxon-name-part taxon-name-part-type="genus" reg="Tetrastemma">Tetrastemma</tp:taxon-name-part></tp:taxon-name></italic> sp. U 18TsU</td><td rowspan="1" colspan="1">Urup, <abbrev xmlns:xlink="http://www.w3.org/1999/xlink" xlink:title="Russia" id="ABBRID0E2VBG" xlink:type="simple">RU</abbrev></td><td rowspan="1" colspan="1" style="color: #152959">
                <ext-link xmlns:xlink="http://www.w3.org/1999/xlink" ext-link-type="gen" xlink:href="MZ231186" xlink:type="simple">MZ231186</ext-link>
              </td><td rowspan="1" colspan="1" style="color: #152959">
                <ext-link xmlns:xlink="http://www.w3.org/1999/xlink" ext-link-type="gen" xlink:href="MZ216578" xlink:type="simple">MZ216578</ext-link>
              </td><td rowspan="1" colspan="1" style="color: #152959">
                <ext-link xmlns:xlink="http://www.w3.org/1999/xlink" ext-link-type="gen" xlink:href="MZ231264" xlink:type="simple">MZ231264</ext-link>
              </td><td rowspan="1" colspan="1" style="color: #152959">
                <ext-link xmlns:xlink="http://www.w3.org/1999/xlink" ext-link-type="gen" xlink:href="MZ231354" xlink:type="simple">MZ231354</ext-link>
              </td><td rowspan="1" colspan="1" style="color: #152959">
                <ext-link xmlns:xlink="http://www.w3.org/1999/xlink" ext-link-type="gen" xlink:href="MZ216655" xlink:type="simple">MZ216655</ext-link>
              </td><td rowspan="1" colspan="1">
                <xref ref-type="bibr" rid="B6">Chernyshev et al. (2021)</xref>
              </td></tr><tr><td rowspan="1" colspan="1"><italic><tp:taxon-name><tp:taxon-name-part taxon-name-part-type="genus" reg="Tetrastemma">Tetrastemma</tp:taxon-name-part></tp:taxon-name></italic> sp. UR</td><td rowspan="1" colspan="1">Urup, <abbrev xmlns:xlink="http://www.w3.org/1999/xlink" xlink:title="Russia" id="ABBRID0EIYBG" xlink:type="simple">RU</abbrev></td><td rowspan="1" colspan="1" style="color: #152959">
                <ext-link xmlns:xlink="http://www.w3.org/1999/xlink" ext-link-type="gen" xlink:href="MZ231187" xlink:type="simple">MZ231187</ext-link>
              </td><td rowspan="1" colspan="1">–</td><td rowspan="1" colspan="1" style="color: #152959">
                <ext-link xmlns:xlink="http://www.w3.org/1999/xlink" ext-link-type="gen" xlink:href="MZ231265" xlink:type="simple">MZ231265</ext-link>
              </td><td rowspan="1" colspan="1" style="color: #152959">
                <ext-link xmlns:xlink="http://www.w3.org/1999/xlink" ext-link-type="gen" xlink:href="MZ231355" xlink:type="simple">MZ231355</ext-link>
              </td><td rowspan="1" colspan="1" style="color: #152959">
                <ext-link xmlns:xlink="http://www.w3.org/1999/xlink" ext-link-type="gen" xlink:href="MZ216656" xlink:type="simple">MZ216656</ext-link>
              </td><td rowspan="1" colspan="1">
                <xref ref-type="bibr" rid="B6">Chernyshev et al. (2021)</xref>
              </td></tr></tbody></table><table-wrap-foot><fn><p>*Erroneously registered in GenBank under the taxon name <italic><tp:taxon-name><tp:taxon-name-part taxon-name-part-type="genus" reg="Quasitetrastemma">Quasitetrastemma</tp:taxon-name-part><tp:taxon-name-part taxon-name-part-type="species" reg="nigrifrons">nigrifrons</tp:taxon-name-part></tp:taxon-name></italic>.</p></fn></table-wrap-foot></table-wrap></tp:treatment-sec><ref-list><ref id="B6"><mixed-citation xmlns:xlink="http://www.w3.org/1999/xlink" xlink:type="simple"><person-group><name name-style="western"><surname>Chernyshev</surname><given-names>AV</given-names></name><name name-style="western"><surname>Polyakova</surname><given-names>NE</given-names></name><name name-style="western"><surname>Norenburg</surname><given-names>JL</given-names></name><name name-style="western"><surname>Kajihara</surname><given-names>H</given-names></name></person-group> (<year>2021</year>) <article-title>A molecular phylogeny of <italic><tp:taxon-name><tp:taxon-name-part taxon-name-part-type="genus">Tetrastemma</tp:taxon-name-part></tp:taxon-name></italic> and its allies (<tp:taxon-name><tp:taxon-name-part taxon-name-part-type="phylum">Nemertea</tp:taxon-name-part></tp:taxon-name>, <tp:taxon-name><tp:taxon-name-part taxon-name-part-type="order">Monostilifera</tp:taxon-name-part></tp:taxon-name>).</article-title><source>Zoologica Scripta</source><volume>50</volume>(<issue>6</issue>): <fpage>824</fpage>–<lpage>836</lpage>. <ext-link xlink:href="10.1111/zsc.12511" ext-link-type="doi" xlink:type="simple">https://doi.org/10.1111/zsc.12511</ext-link></mixed-citation></ref><ref id="B16"><mixed-citation xmlns:xlink="http://www.w3.org/1999/xlink" xlink:type="simple"><person-group><name name-style="western"><surname>Hookabe</surname><given-names>N</given-names></name><name name-style="western"><surname>Kohtsuka</surname><given-names>H</given-names></name><name name-style="western"><surname>Kajihara</surname><given-names>H</given-names></name></person-group> (<year>2021b</year>) <article-title>A histology-free description of <italic><tp:taxon-name><tp:taxon-name-part taxon-name-part-type="genus">Tetrastemma</tp:taxon-name-part><tp:taxon-name-part taxon-name-part-type="species">cupido</tp:taxon-name-part></tp:taxon-name></italic> sp. nov. (<tp:taxon-name><tp:taxon-name-part taxon-name-part-type="phylum">Nemertea</tp:taxon-name-part></tp:taxon-name>: Eumonostilfera) from Sagami Bay, Japan.</article-title><source>Marine Biology Research</source><volume>17</volume>(<issue>5–6</issue>): <fpage>467</fpage>–<lpage>474</lpage>. <ext-link xlink:href="10.1080/17451000.2021.1979236" ext-link-type="doi" xlink:type="simple">https://doi.org/10.1080/17451000.2021.1979236</ext-link></mixed-citation></ref><ref id="B5"><mixed-citation xmlns:xlink="http://www.w3.org/1999/xlink" xlink:type="simple"><person-group><name name-style="western"><surname>Chernyshev</surname><given-names>AV</given-names></name><name name-style="western"><surname>Polyakova</surname><given-names>NE</given-names></name><name name-style="western"><surname>Vignesh</surname><given-names>MS</given-names></name><name name-style="western"><surname>Jain</surname><given-names>RP</given-names></name><name name-style="western"><surname>Sanjeevi</surname><given-names>P</given-names></name><name name-style="western"><surname>Norenburg</surname><given-names>JL</given-names></name><name name-style="western"><surname>Rajesh</surname><given-names>RP</given-names></name></person-group> (<year>2020</year>) <article-title>A histology-free description of a new species of the genus <italic><tp:taxon-name><tp:taxon-name-part taxon-name-part-type="genus">Tetrastemma</tp:taxon-name-part></tp:taxon-name></italic> (<tp:taxon-name><tp:taxon-name-part taxon-name-part-type="phylum">Nemertea</tp:taxon-name-part></tp:taxon-name>: <tp:taxon-name><tp:taxon-name-part taxon-name-part-type="subclass">Hoplonemertea</tp:taxon-name-part></tp:taxon-name>: <tp:taxon-name><tp:taxon-name-part taxon-name-part-type="order">Monostilifera</tp:taxon-name-part></tp:taxon-name>) from Hawaii and India.</article-title><source>Zootaxa</source><volume>4808</volume>(<issue>2</issue>): <fpage>379</fpage>–<lpage>383</lpage>. <ext-link xlink:href="10.11646/zootaxa.4808.2.10" ext-link-type="doi" xlink:type="simple">https://doi.org/10.11646/zootaxa.4808.2.10</ext-link></mixed-citation></ref><ref id="B20"><mixed-citation xmlns:xlink="http://www.w3.org/1999/xlink" xlink:type="simple"><person-group><name name-style="western"><surname>Kajihara</surname><given-names>H</given-names></name></person-group> (<year>2007</year>) <article-title>A taxonomic catalogue of Japanese nemerteans (phylum <tp:taxon-name><tp:taxon-name-part taxon-name-part-type="phylum">Nemertea</tp:taxon-name-part></tp:taxon-name>).</article-title><source>Zoological Science</source><volume>24</volume>(<issue>4</issue>): <fpage>287</fpage>–<lpage>326</lpage>. <ext-link xlink:href="10.2108/zsj.24.287" ext-link-type="doi" xlink:type="simple">https://doi.org/10.2108/zsj.24.287</ext-link></mixed-citation></ref><ref id="B19"><mixed-citation xmlns:xlink="http://www.w3.org/1999/xlink" xlink:type="simple"><person-group><name name-style="western"><surname>Iwata</surname><given-names>F</given-names></name></person-group> (<year>1954</year>) The fauna of Akkeshi Bay. XX. <tp:taxon-name><tp:taxon-name-part taxon-name-part-type="phylum">Nemertini</tp:taxon-name-part></tp:taxon-name> in Hokkaido (revised report). Journal of the Faculty of Science, Hokkaido University. Series 6, Zoology 12: 1–39.</mixed-citation></ref><ref id="B30"><mixed-citation xmlns:xlink="http://www.w3.org/1999/xlink" xlink:type="simple"><person-group><name name-style="western"><surname>Sundberg</surname><given-names>P</given-names></name><name name-style="western"><surname>Kvist</surname><given-names>S</given-names></name><name name-style="western"><surname>Strand</surname><given-names>M</given-names></name></person-group> (<year>2016</year>) Evaluating the utility of single-locus DNA barcoding for the identification of ribbon worms (phylum <tp:taxon-name><tp:taxon-name-part taxon-name-part-type="phylum">Nemertea</tp:taxon-name-part></tp:taxon-name>). PLoS ONE 11(5): e0155541. <ext-link xlink:href="10.1371/journal.pone.0155541" ext-link-type="doi" xlink:type="simple">https://doi.org/10.1371/journal.pone.0155541</ext-link></mixed-citation></ref><ref id="B17"><mixed-citation xmlns:xlink="http://www.w3.org/1999/xlink" xlink:type="simple"><person-group><name name-style="western"><surname>Hookabe</surname><given-names>N</given-names></name><name name-style="western"><surname>Kajihara</surname><given-names>H</given-names></name><name name-style="western"><surname>Chernyshev</surname><given-names>AV</given-names></name><name name-style="western"><surname>Jimi</surname><given-names>N</given-names></name><name name-style="western"><surname>Hasegawa</surname><given-names>N</given-names></name><name name-style="western"><surname>Kohtsuka</surname><given-names>H</given-names></name><name name-style="western"><surname>Okanishi</surname><given-names>M</given-names></name><name name-style="western"><surname>Tani</surname><given-names>K</given-names></name><name name-style="western"><surname>Fujiwara</surname><given-names>Y</given-names></name><name name-style="western"><surname>Tsuchida</surname><given-names>S</given-names></name><name name-style="western"><surname>Ueshima</surname><given-names>R</given-names></name></person-group> (<year>2022</year>) Molecular phylogeny of the genus <italic><tp:taxon-name><tp:taxon-name-part taxon-name-part-type="genus">Nipponnemertes</tp:taxon-name-part></tp:taxon-name></italic> (<tp:taxon-name><tp:taxon-name-part taxon-name-part-type="phylum">Nemertea</tp:taxon-name-part></tp:taxon-name>: <tp:taxon-name><tp:taxon-name-part taxon-name-part-type="order">Monostilifera</tp:taxon-name-part></tp:taxon-name>: <tp:taxon-name><tp:taxon-name-part taxon-name-part-type="family">Cratenemertidae</tp:taxon-name-part></tp:taxon-name>) and descriptions of 10 new species, with notes on small body size in a newly discovered clade. Frontiers in Marine Science 9: e906383. <ext-link xlink:href="10.3389/fmars.2022.906383" ext-link-type="doi" xlink:type="simple">https://doi.org/10.3389/fmars.2022.906383</ext-link></mixed-citation></ref></ref-list></tp:taxon-treatment>
