# Supplementary material for: ﻿Three new species in Tetrastemma Ehrenberg, 1828 (Nemertea, Monostilifera) from sublittoral to upper bathyal zones of the northwestern Pacific
Source: Zookeys. 2023 Feb 7;1146:135–46. doi: 10.3897/zookeys.1146.95004 (PMC10208440; doi:10.3897/zookeys.1146.95004)
Supplement: XML Treatment for Tetrastemma shohoense [file zookeys.1146.95004-treatment3.xml]

<!DOCTYPE tp:taxon-treatment
  PUBLIC "-//TaxonX//DTD Taxonomic Treatment Publishing DTD v0 20100105//EN" "tax-treatment-NSO.dtd">
<tp:taxon-treatment xmlns:tp="http://www.plazi.org/taxpub"><tp:treatment-meta><kwd-group><label>Taxon classification</label><kwd>
                <named-content content-type="kingdom">Animalia</named-content>
              </kwd><kwd>
                <named-content content-type="order">Hoplonemertea</named-content>
              </kwd><kwd>
                <named-content content-type="family">Tetrastemmatidae</named-content>
              </kwd></kwd-group><mixed-citation publication-type="journal"><person-group><name><surname>Hookabe</surname><given-names>Natsumi</given-names></name><name><surname>Kohtsuka</surname><given-names>Hisanori</given-names></name><name><surname>Fujiwara</surname><given-names>Yoshihiro</given-names></name><name><surname>Tsuchida</surname><given-names>Shinji</given-names></name><name><surname>Ueshima</surname><given-names>Rei</given-names></name></person-group><article-title>﻿Three new species in <italic><tp:taxon-name><tp:taxon-name-part taxon-name-part-type="genus" reg="Tetrastemma">Tetrastemma</tp:taxon-name-part></tp:taxon-name></italic> Ehrenberg, 1828 (<tp:taxon-name><tp:taxon-name-part taxon-name-part-type="phylum">Nemertea</tp:taxon-name-part></tp:taxon-name>, <tp:taxon-name><tp:taxon-name-part taxon-name-part-type="order">Monostilifera</tp:taxon-name-part></tp:taxon-name>) from sublittoral to upper bathyal zones of the northwestern Pacific</article-title><source>Zookeys</source><day>07</day><month>02</month><year>2023</year><volume>1146</volume><fpage>135</fpage><lpage>146</lpage><pub-id pub-id-type="doi">10.3897/zookeys.1146.95004</pub-id></mixed-citation></tp:treatment-meta><tp:nomenclature><label>﻿</label><tp:taxon-name>
              <object-id xmlns:xlink="http://www.w3.org/1999/xlink" content-type="arpha" xlink:type="simple">E64BFBDD-40A5-5912-9F6C-3659A7D127E0</object-id>
              <tp:taxon-name-part taxon-name-part-type="genus" reg="Tetrastemma">Tetrastemma</tp:taxon-name-part>
              <tp:taxon-name-part taxon-name-part-type="species" reg="shohoense">shohoense</tp:taxon-name-part>
              <object-id xmlns:xlink="http://www.w3.org/1999/xlink" content-type="zoobank" xlink:type="simple">https://zoobank.org/9D1CD900-900F-4114-8853-16C480FDD75D</object-id>
            </tp:taxon-name><tp:taxon-status xmlns:xlink="http://www.w3.org/1999/xlink" xlink:type="simple">sp. nov.</tp:taxon-status><xref ref-type="fig" rid="F2">Fig. 2E–I [New Japanese name: shoho-kakubari-himomushi]</xref></tp:nomenclature><tp:treatment-sec sec-type="etymology" id="SECID0EEWAI"><title>Etymology.</title><p>The species is named after the type locality, Shoho Seamount of the Nishi-Shichito Ridge, Japan.</p></tp:treatment-sec><tp:treatment-sec sec-type="material" id="SECID0EJWAI"><title>Material examined.</title><p><bold><italic>Holotype</italic></bold>: NMST-Nem-H-05, unsectioned complete specimen except for the posterior tip, fixed in Bouin’s fluid, posterior tip preserved in 99% ethanol, collected on November 29 2020 by NH, by use of <abbrev xmlns:xlink="http://www.w3.org/1999/xlink" xlink:title="remotely operated vehicle" id="ABBRID0EUWAI" xlink:type="simple">ROV</abbrev><italic>KM-<abbrev xmlns:xlink="http://www.w3.org/1999/xlink" xlink:title="remotely operated vehicle" id="ABBRID0E1WAI" xlink:type="simple">ROV</abbrev></italic> (dive #123) during KM20-10C cruise of R/V <italic>Kaimei</italic>, at a depth of 455 m, near the summit of Shoho Seamount of the Nishi-Shichito Ridge (<named-content xmlns:xlink="http://www.w3.org/1999/xlink" content-type="dwc:verbatimCoordinates" xlink:type="simple"><named-content content-type="geo-json" specific-use="{&#34;type&#34;:&#34;Point&#34;,&#34;coordinates&#34;:[138.741333,32.323167]}" id="NCID0EIXAI" xlink:type="simple">32°19.39'N, 138°44.48'E</named-content></named-content>), Japan, NW Pacific.</p></tp:treatment-sec><tp:treatment-sec sec-type="description" id="SECID0ENXAI"><title>Description.</title><p>Head spatulate in profile (Fig. <xref ref-type="fig" rid="F2">2E–H</xref>), not well demarcated from body by anterior cephalic furrows (Fig. <xref ref-type="fig" rid="F2">2E</xref>). Before anesthetization, body of a live specimen 5.5 mm long and 0.3 mm wide. Background body color generally white, tinged with bright yellow to orange, and almost transparent (Fig. <xref ref-type="fig" rid="F2">2E</xref>). Head with a red rectangle cephalic patch without extending behind a posterior pair of eyes (Fig. <xref ref-type="fig" rid="F2">2E, H</xref>). Anterior pair of cephalic furrows present (Fig. <xref ref-type="fig" rid="F2">2F</xref>) but posterior one not well distinguished. Cerebral ganglia and blood uncolored (Fig. <xref ref-type="fig" rid="F2">2G, H</xref>). Alimentary canals visible as bright yellow organs through body wall (Fig. <xref ref-type="fig" rid="F2">2E</xref>). Proboscis pale, extending about 3/4 of the body length (Fig. <xref ref-type="fig" rid="F2">2E</xref>). Four brown eyes present; anterior pair slightly larger than posterior ones (Fig. <xref ref-type="fig" rid="F2">2H</xref>).</p><p>Stylet basis cylindrical, 55.0 μm in length and 25.0 μm in maximum width; central stylet smooth, 47.0 μm in length; (stylet length) / (basis length) ratio 0.85 (Fig. <xref ref-type="fig" rid="F2">2I</xref>). Two accessory stylet pouches present, each containing two stylets (Fig. <xref ref-type="fig" rid="F2">2I</xref>).</p></tp:treatment-sec><tp:treatment-sec sec-type="type locality" id="SECID0EBZAI"><title>Type locality and distribution.</title><p>The species is only known from the type locality, Shoho Seamount of the Nishi-Shichito Ridge, Japan, at a depth of 455 m (Fig. <xref ref-type="fig" rid="F1">1</xref>), among the sandy sediments on rocky substrates.</p></tp:treatment-sec><tp:treatment-sec sec-type="remarks" id="SECID0ELZAI"><title>Remarks.</title><p>Having a dark cephalic patch and cylindrical stylet basis and lacking a longitudinal line on the dorsal surface of the body, <italic><tp:taxon-name><tp:taxon-name-part taxon-name-part-type="genus" reg="Tetrastemma">T.</tp:taxon-name-part><tp:taxon-name-part taxon-name-part-type="species" reg="shohoense">shohoense</tp:taxon-name-part></tp:taxon-name></italic> sp. nov. resembles <italic><tp:taxon-name><tp:taxon-name-part taxon-name-part-type="genus" reg="Tetrastemma">T.</tp:taxon-name-part><tp:taxon-name-part taxon-name-part-type="species" reg="freyae">freyae</tp:taxon-name-part></tp:taxon-name></italic><xref ref-type="bibr" rid="B5">Chernyshev et al., 2020</xref> originally described based on Hawaiian and Indian specimens. The new species is differentiated from <italic><tp:taxon-name><tp:taxon-name-part taxon-name-part-type="genus" reg="Tetrastemma">T.</tp:taxon-name-part><tp:taxon-name-part taxon-name-part-type="species" reg="freyae">freyae</tp:taxon-name-part></tp:taxon-name></italic> in the color of the cephalic patch as well as the non-flared posterior margin of the cylindrical stylet basis.</p><p>A genetic distance based on <abbrev xmlns:xlink="http://www.w3.org/1999/xlink" xlink:title="cytochrome c oxidase subunit I" id="ABBRID0EY1AI" xlink:type="simple">COI</abbrev> between <italic><tp:taxon-name><tp:taxon-name-part taxon-name-part-type="genus" reg="Tetrastemma">T.</tp:taxon-name-part><tp:taxon-name-part taxon-name-part-type="species" reg="shohoense">shohoense</tp:taxon-name-part></tp:taxon-name></italic> sp. nov. and <italic><tp:taxon-name><tp:taxon-name-part taxon-name-part-type="genus" reg="Tetrastemma">T.</tp:taxon-name-part><tp:taxon-name-part taxon-name-part-type="species" reg="freyae">freyae</tp:taxon-name-part></tp:taxon-name></italic> (specimens from Hawaii (<ext-link xmlns:xlink="http://www.w3.org/1999/xlink" ext-link-type="gen" xlink:href="MT247877" xlink:type="simple">MT247877</ext-link>) and India (<ext-link xmlns:xlink="http://www.w3.org/1999/xlink" ext-link-type="gen" xlink:href="MT247878" xlink:type="simple">MT247878</ext-link>) was 12.6%; the value is comparable with interspecific values observed among <tp:taxon-name><tp:taxon-name-part taxon-name-part-type="order">Monostilifera</tp:taxon-name-part></tp:taxon-name> (e.g., <xref ref-type="bibr" rid="B30">Sundberg et al. 2016</xref>; <xref ref-type="bibr" rid="B17">Hookabe et al. 2022</xref>).</p></tp:treatment-sec><tp:treatment-sec><!--Section generated to contain objects referenced in tp:taxon-treatment.--><fig id="F2" position="float" orientation="portrait"><object-id xmlns:xlink="http://www.w3.org/1999/xlink" content-type="doi" xlink:type="simple">10.3897/zookeys.1146.95004.figure2</object-id><object-id xmlns:xlink="http://www.w3.org/1999/xlink" content-type="arpha" xlink:type="simple">976C911B-1D71-50AA-87ED-20DFC1E6E646</object-id><label>Figure 2.</label><caption><p>Holotype specimens of new <italic><tp:taxon-name><tp:taxon-name-part taxon-name-part-type="genus" reg="Tetrastemma">Tetrastemma</tp:taxon-name-part></tp:taxon-name></italic> species; photographs were taken in life by NH <bold>A–C</bold><italic><tp:taxon-name><tp:taxon-name-part taxon-name-part-type="genus" reg="Tetrastemma">T.</tp:taxon-name-part><tp:taxon-name-part taxon-name-part-type="species" reg="album">album</tp:taxon-name-part></tp:taxon-name></italic> sp. nov. <bold>A</bold> complete body, dorsal view <bold>B</bold> head, dorsal view <bold>C</bold> head, ventral view <bold>D</bold><italic><tp:taxon-name><tp:taxon-name-part taxon-name-part-type="genus" reg="Tetrastemma">T.</tp:taxon-name-part><tp:taxon-name-part taxon-name-part-type="species" reg="persona">persona</tp:taxon-name-part></tp:taxon-name></italic> sp. nov., complete body, dorsal view <bold>E–I</bold><italic><tp:taxon-name><tp:taxon-name-part taxon-name-part-type="genus" reg="Tetrastemma">T.</tp:taxon-name-part><tp:taxon-name-part taxon-name-part-type="species" reg="shohoense">shohoense</tp:taxon-name-part></tp:taxon-name></italic> sp. nov. <bold>E</bold> complete body <bold>F</bold> head, ventral view <bold>G</bold> squeezed specimen under a cover slip, complete body, dorsal view <bold>H</bold> head, dorsal view <bold>I</bold> stylet apparatus. Abbreviations: acf, anterior cephalic furrow; pcf, posterior cephalic furrow, cg, cerebral ganglia; co, cerebral organ; pb, proboscis; pp, proboscis pore. Scale bars: 2 mm (<bold>A</bold>); 500 μm (<bold>B, C, G</bold>); 1 mm (<bold>D, E</bold>); 100 μm (<bold>F, H</bold>); 50 μm (<bold>I</bold>).</p></caption><graphic xmlns:xlink="http://www.w3.org/1999/xlink" xlink:href="zookeys-1146-135_article-95004__-g002.jpg" position="float" orientation="portrait" xlink:type="simple" id="oo_806733.jpg"><uri content-type="original_file" xlink:type="simple">https://binary.pensoft.net/fig/806733</uri></graphic></fig><fig id="F1" position="float" orientation="portrait"><object-id xmlns:xlink="http://www.w3.org/1999/xlink" content-type="doi" xlink:type="simple">10.3897/zookeys.1146.95004.figure1</object-id><object-id xmlns:xlink="http://www.w3.org/1999/xlink" content-type="arpha" xlink:type="simple">3E4242C4-184F-5968-B591-ACF89B0EB0D9</object-id><label>Figure 1.</label><caption><p>Collection sites of the specimens examined in the present study.</p></caption><graphic xmlns:xlink="http://www.w3.org/1999/xlink" xlink:href="zookeys-1146-135_article-95004__-g001.jpg" position="float" orientation="portrait" xlink:type="simple" id="oo_806732.jpg"><uri content-type="original_file" xlink:type="simple">https://binary.pensoft.net/fig/806732</uri></graphic></fig></tp:treatment-sec><ref-list><ref id="B5"><mixed-citation xmlns:xlink="http://www.w3.org/1999/xlink" xlink:type="simple"><person-group><name name-style="western"><surname>Chernyshev</surname><given-names>AV</given-names></name><name name-style="western"><surname>Polyakova</surname><given-names>NE</given-names></name><name name-style="western"><surname>Vignesh</surname><given-names>MS</given-names></name><name name-style="western"><surname>Jain</surname><given-names>RP</given-names></name><name name-style="western"><surname>Sanjeevi</surname><given-names>P</given-names></name><name name-style="western"><surname>Norenburg</surname><given-names>JL</given-names></name><name name-style="western"><surname>Rajesh</surname><given-names>RP</given-names></name></person-group> (<year>2020</year>) <article-title>A histology-free description of a new species of the genus <italic><tp:taxon-name><tp:taxon-name-part taxon-name-part-type="genus">Tetrastemma</tp:taxon-name-part></tp:taxon-name></italic> (<tp:taxon-name><tp:taxon-name-part taxon-name-part-type="phylum">Nemertea</tp:taxon-name-part></tp:taxon-name>: <tp:taxon-name><tp:taxon-name-part taxon-name-part-type="subclass">Hoplonemertea</tp:taxon-name-part></tp:taxon-name>: <tp:taxon-name><tp:taxon-name-part taxon-name-part-type="order">Monostilifera</tp:taxon-name-part></tp:taxon-name>) from Hawaii and India.</article-title><source>Zootaxa</source><volume>4808</volume>(<issue>2</issue>): <fpage>379</fpage>–<lpage>383</lpage>. <ext-link xlink:href="10.11646/zootaxa.4808.2.10" ext-link-type="doi" xlink:type="simple">https://doi.org/10.11646/zootaxa.4808.2.10</ext-link></mixed-citation></ref><ref id="B30"><mixed-citation xmlns:xlink="http://www.w3.org/1999/xlink" xlink:type="simple"><person-group><name name-style="western"><surname>Sundberg</surname><given-names>P</given-names></name><name name-style="western"><surname>Kvist</surname><given-names>S</given-names></name><name name-style="western"><surname>Strand</surname><given-names>M</given-names></name></person-group> (<year>2016</year>) Evaluating the utility of single-locus DNA barcoding for the identification of ribbon worms (phylum <tp:taxon-name><tp:taxon-name-part taxon-name-part-type="phylum">Nemertea</tp:taxon-name-part></tp:taxon-name>). PLoS ONE 11(5): e0155541. <ext-link xlink:href="10.1371/journal.pone.0155541" ext-link-type="doi" xlink:type="simple">https://doi.org/10.1371/journal.pone.0155541</ext-link></mixed-citation></ref><ref id="B17"><mixed-citation xmlns:xlink="http://www.w3.org/1999/xlink" xlink:type="simple"><person-group><name name-style="western"><surname>Hookabe</surname><given-names>N</given-names></name><name name-style="western"><surname>Kajihara</surname><given-names>H</given-names></name><name name-style="western"><surname>Chernyshev</surname><given-names>AV</given-names></name><name name-style="western"><surname>Jimi</surname><given-names>N</given-names></name><name name-style="western"><surname>Hasegawa</surname><given-names>N</given-names></name><name name-style="western"><surname>Kohtsuka</surname><given-names>H</given-names></name><name name-style="western"><surname>Okanishi</surname><given-names>M</given-names></name><name name-style="western"><surname>Tani</surname><given-names>K</given-names></name><name name-style="western"><surname>Fujiwara</surname><given-names>Y</given-names></name><name name-style="western"><surname>Tsuchida</surname><given-names>S</given-names></name><name name-style="western"><surname>Ueshima</surname><given-names>R</given-names></name></person-group> (<year>2022</year>) Molecular phylogeny of the genus <italic><tp:taxon-name><tp:taxon-name-part taxon-name-part-type="genus">Nipponnemertes</tp:taxon-name-part></tp:taxon-name></italic> (<tp:taxon-name><tp:taxon-name-part taxon-name-part-type="phylum">Nemertea</tp:taxon-name-part></tp:taxon-name>: <tp:taxon-name><tp:taxon-name-part taxon-name-part-type="order">Monostilifera</tp:taxon-name-part></tp:taxon-name>: <tp:taxon-name><tp:taxon-name-part taxon-name-part-type="family">Cratenemertidae</tp:taxon-name-part></tp:taxon-name>) and descriptions of 10 new species, with notes on small body size in a newly discovered clade. Frontiers in Marine Science 9: e906383. <ext-link xlink:href="10.3389/fmars.2022.906383" ext-link-type="doi" xlink:type="simple">https://doi.org/10.3389/fmars.2022.906383</ext-link></mixed-citation></ref></ref-list></tp:taxon-treatment>
